# Supplementary material for: Hypertension and age‐related focal global glomerulosclerosis are associated with biomarkers for cellular senescence
Source: Physiol Rep. 2026 Jan 29;14(3):e70730. doi: 10.14814/phy2.70730 (PMC12856055; doi:10.14814/phy2.70730)
Supplement: Supplementary file 1 — Data S1. [file PHY2-14-e70730-s001.xlsx]

## Sheet: Group A
Case number	P PAS	a(p), pas	area PAS	Wt#	Nt, CF 0.27	Vglom	obs glom	P/C glom	art It	IF/TA	art hyal	inflam	g0 glom	P	a(p)	area	WT	nt	vglom	av area	av vglom	av nt	p dens	p glom	P/C glom	p	a(p))	area	wt	nt	vglom	av area	av vglom	av nt	p dens	p glom	Obs glom	p	a(p)	area	wt	nt	vglom	av area	av vglom	av nt	p dens	p glom
Group A
K23-376	new HTN
g1	34	0.0004	0.0136	37	9.99	0.00216704	0.06	0	0.14	0.05	2	1	g1	34	0.0004	0.0136	37	9.99	0.00216704	0.0158133	0.00286715	8.235	175.2	502.3
g2	33	0.0004	0.0132	42	11.34	0.00207214							g2	33	0.0004	0.0132	42	11.34	0.00207214
g3	38	0.0004	0.0152	40	10.8	0.00256049							g3	38	0.0004	0.0152	40	10.8	0.00256049
g4	37	0.0004	0.0148	38	10.26	0.00246009							g4	37	0.0004	0.0148	38	10.26	0.00246009
g5	31	0.0004	0.0124	36	9.72	0.00188665							g5	31	0.0004	0.0124	36	9.72	0.00188665
g6	47	0.0004	0.0188	26	7.02	0.00352204							g7	47	0.0004	0.0188	26	7.02	0.00352204
g7	12	0.0004	0.0048	20	5.4	0.00045438							g8	12	0.0004	0.0048	20	5.4	0.00045438
g8	34	0.0004	0.0136	38	10.26	0.00216704							g9	34	0.0004	0.0136	38	10.26	0.00216704
g9	42	0.0004	0.0168	12	3.24	0.00297524							g10	42	0.0004	0.0168	12	3.24	0.00297524
g10	51	0.0004	0.0204	34	9.18	0.0039811							g11	51	0.0004	0.0204	34	9.18	0.0039811
g11	61	0.0004	0.0244	24	6.48	0.00520766							g12	61	0.0004	0.0244	24	6.48	0.00520766
g12	68	0.0004	0.0272	13	3.51	0.0061293							g13	68	0.0004	0.0272	13	3.51	0.0061293
g13	20	0.0004	0.008	10	2.7	0.000977671							g14	20	0.0004	0.008	10	2.7	0.000977671
g14	25	0.0004	0.01	44	11.88	0.00136634							g15	25	0.0004	0.01	44	11.88	0.00136634
g15	60	0.0004	0.024	49	13.23	0.00508013							g16	60	0.0004	0.024	49	13.23	0.00508013
g16				23	6.21								g17				23	6.21
g17				25	6.75								g18				25	6.75
g18				45	12.15								g19				45	12.15
g19				13	3.51								g20				13	3.51
g20				41	11.07								g21				41	11.07
g21				45	12.15								g22				45	12.15
g22				16	4.32												16	4.32
																	30.5
K22-166
g1	37	0.0004	0.0148	25	6.75	0.00246009	0.25	0.38	0.15	0.64	0	2+ subcap	g0 glom	37	0.0004	0.0148	25	6.75	0.00246009	0.0145	0.00241339	6.9525	159.828	385.664	P/C glom	11	0.0004	0.0044	18	4.86	0.000398783	0.00696	0.000819107	6.426	307.759	252.054
g2	43	0.0004	0.0172	23	6.21	0.00308213								43	0.0004	0.0172	23	6.21	0.00308213							17	0.0004	0.0068	16	4.32	0.000766163
g3	39	0.0004	0.0156	27	7.29	0.00266222								39	0.0004	0.0156	27	7.29	0.00266222							25	0.0004	0.01	32	8.64	0.00136634
g9	26	0.0004	0.0104	28	7.56	0.00144913								26	0.0004	0.0104	28	7.56	0.00144913							21	0.0004	0.0084	34	9.18	0.00105191
P C g4	11	0.0004	0.0044	18	4.86	0.000398783																				13	0.0004	0.0052	19	5.13	0.000512345
P g5	17	0.0004	0.0068	16	4.32	0.000766163											25.75
P g6	25	0.0004	0.01	32	8.64	0.00136634
P C g7	21	0.0004	0.0084	34	9.18	0.00105191
P g8	13	0.0004	0.0052	19	5.13	0.000512345
K22-198	mild arteriosclerosis
g1	59	0.0004	0.0236	45	12.15	0.00495365	0	0	0.25	0.06	0	1+	g1	59	0.0004	0.0236	45	12.15	0.00495365	0.0195111	0.0039012	10.962	187.4	731.05
g2	64	0.0004	0.0256	50	13.5	0.00559651							g2	64	0.0004	0.0256	50	13.5	0.00559651
g4	65	0.0004	0.026	22	5.94	0.00572819							g4	65	0.0004	0.026	22	5.94	0.00572819
g5	18	0.0004	0.0072	27	7.29	0.00083475							g5	18	0.0004	0.0072	27	7.29	0.00083475
g6	47	0.0004	0.0188	29	7.83	0.00352204							g6	47	0.0004	0.0188	29	7.83	0.00352204
g7	28	0.0004	0.0112	48	12.96	0.00161951							g7	28	0.0004	0.0112	48	12.96	0.00161951
g8	58	0.0004	0.0232	30	8.1	0.00482825							g8	58	0.0004	0.0232	30	8.1	0.00482825
g9	34	0.0004	0.0136	50	13.5	0.00216704							g9	34	0.0004	0.0136	50	13.5	0.00216704
g10	66	0.0004	0.0264	56	15.12	0.00586089							g10	66	0.0004	0.0264	56	15.12	0.00586089
g11				49	13.23								g11				49	13.23
																	40.6
K22-286	mod severe arteriosclerosis.
g1	88	0.0004	0.0352	38	10.26	0.00902343	0.47	0	0.2	0.27	2+	2+ subcap	g1	88	0.0004	0.0352	38	10.26	0.00902343	0.023	0.00516394	11.1038	160.924	831.011													obs g9	31	0.0004	0.0124	10	2.7	0.00188665	0.0105333	0.00150583	3.06	96.8	101.7
g2	26	0.0004	0.0104	40	10.8	0.00144913							g2	26	0.0004	0.0104	40	10.8	0.00144913																		obs g10	18	0.0004	0.0072	17	4.59	0.00083475
g3	79	0.0004	0.0316	51	13.77	0.00767518							g3	79	0.0004	0.0316	51	13.77	0.00767518																		obs g11	30	0.0004	0.012	7	1.89	0.0017961
g4	72	0.0004	0.0288	44	11.88	0.006678							g4	72	0.0004	0.0288	44	11.88	0.006678
g5	12	0.0004	0.0048	46	12.42	0.00045438							g5	12	0.0004	0.0048	46	12.42	0.00045438
g6	48	0.0004	0.0192	40	10.8	0.00363504							g6	48	0.0004	0.0192	40	10.8	0.00363504
g7	84	0.0004	0.0336	39	10.53	0.00841524							g7	84	0.0004	0.0336	39	10.53	0.00841524
g8	51	0.0004	0.0204	31	8.37	0.0039811							g8	51	0.0004	0.0204	31	8.37	0.0039811
obs g9	31	0.0004	0.0124	10	2.7	0.00188665
obs g10	18	0.0004	0.0072	17	4.59	0.00083475											41.125
obs g11	30	0.0004	0.012	7	1.89	0.0017961
K22-390	severe MHT-like
g1	30	0.0004	0.012	36	9.72	0.0017961	0.13	0.3	0.19	0.6	0	1	g1	30	0.0004	0.012	36	9.72	0.0017961	0.0135714	0.00224782	6.44	143.8	323.4	P/C g4	26	0.0004	0.0104	45	12.15	0.00144913	0.00871111	0.00117749	6.15	235.6	277.3	o1	14	0.0004	0.0056	5	1.35	0.000572585	0.0056	0.000573	1.35	80.3571	46.0446
g3	29	0.0004	0.0116	22	5.94	0.00170704							g3	29	0.0004	0.0116	22	5.94	0.00170704						P/C g5	9	0.0004	0.0036	11	2.97	0.000295129
g6	11	0.0004	0.0044	9	2.43	0.000398783							g6	11	0.0004	0.0044	9	2.43	0.000398783						P/C g10	28	0.0004	0.0112	19	5.13	0.00161951
g7	23	0.0004	0.0092	10	2.7	0.0012057							g7	23	0.0004	0.0092	10	2.7	0.0012057						P/C g12	13	0.0004	0.0052	13	3.51	0.000512345
g8	57	0.0004	0.0228	34	9.18	0.00470392							g8	57	0.0004	0.0228	34	9.18	0.00470392						P/C g14	11	0.0004	0.0044	8	2.16	0.000398783
g13	32	0.0004	0.0128	23	6.21	0.00197867							g13	32	0.0004	0.0128	23	6.21	0.00197867						P/C g17	33	0.0004	0.0132	30	8.1	0.00207214
g15	29	0.0004	0.0116	22	5.94	0.00170704							g15	29	0.0004	0.0116	22	5.94	0.00170704						P/C g21	30	0.0004	0.012	28	7.56	0.0017961
g16	33	0.0004	0.0132	22	5.94	0.00207214							g16	33	0.0004	0.0132	22	5.94	0.00207214						P/C g22	18	0.0004	0.0072	15	4.05	0.00083475
g18	47	0.0004	0.0188	39	10.53	0.00352204							g18	47	0.0004	0.0188	39	10.53	0.00352204						P/C g23	28	0.0004	0.0112	36	9.72	0.00161951
g19	41	0.0004	0.0164	29	7.83	0.00286961							g19	41	0.0004	0.0164	29	7.83	0.00286961
P g2	30	0.0004	0.012	23	6.21	0.0017961							P g2	30	0.0004	0.012	23	6.21	0.0017961
P g9	34	0.0004	0.0136	11	2.97	0.00216704							P g9	34	0.0004	0.0136	11	2.97	0.00216704
P g11	49	0.0004	0.0196	27	7.29	0.00374923							P g11	49	0.0004	0.0196	27	7.29	0.00374923
P g20	30	0.0004	0.012	27	7.29	0.0017961							P g20	30	0.0004	0.012	27	7.29	0.0017961
P/C g4	26	0.0004	0.0104	45	12.15	0.00144913
P/C g5	9	0.0004	0.0036	11	2.97	0.000295129											23.8571
P/C g10	28	0.0004	0.0112	19	5.13	0.00161951
P/C g12	13	0.0004	0.0052	13	3.51	0.000512345
P/C g14	11	0.0004	0.0044	8	2.16	0.000398783
P/C g17	33	0.0004	0.0132	30	8.1	0.00207214
P/C g21	30	0.0004	0.012	28	7.56	0.0017961
P/C g22	18	0.0004	0.0072	15	4.05	0.00083475
P/C g23	28	0.0004	0.0112	36	9.72	0.00161951
o1	14	0.0004	0.0056	5	1.35	0.000572585
K21-062
g1	97	0.0004	0.0388	47	12.69	0.0103668	0	0.08	0.11	0.1	0	2+subcap	g1	97	0.0004	0.0388	47	12.69	0.0103668	0.0187556	0.0036211	10.1588	180.536	653.72
g2	23	0.0004	0.0092	34	9.18	0.00119696							g2	23	0.0004	0.0092	34	9.18	0.00119696
g3	72	0.0004	0.0288	13	3.51	0.00662961							g3	72	0.0004	0.0288	13	3.51	0.00662961
g4	30	0.0004	0.012	35	9.45	0.00178308							g4	30	0.0004	0.012	35	9.45	0.00178308
g5	43	0.0004	0.0172	44	11.88	0.00305979							g5	43	0.0004	0.0172	44	11.88	0.00305979
g6	26	0.0004	0.0104	31	8.37	0.00143863							g6	26	0.0004	0.0104	31	8.37	0.00143863
g7	35	0.0004	0.014	37	9.99	0.00224694							g7	35	0.0004	0.014	37	9.99	0.00224694
g8	35	0.0004	0.014	60	16.2	0.00224694							g8	35	0.0004	0.014	60	16.2	0.00224694
g9	61	0.0004	0.0244										g9	61	0.0004	0.0244
																	37.625
K21-110
g1	52	0.0004	0.0208	35	9.45	0.00409876	0.53	0.06	0.2	0.01	3+	2+subcap	g1	52	0.0004	0.0208	35	9.45	0.00409876	0.02256	0.00460886	10.3275	157.913	727.82	P C g6	13	0.0004	0.0052	23	6.21	0.000512345	0.0052	0.000512	6.21	398.077	203.815
g2	76	0.0004	0.0304	37	9.99	0.00724216							g2	76	0.0004	0.0304	37	9.99	0.00724216
g3	65	0.0004	0.026	40	10.8	0.00572819							g3	65	0.0004	0.026	40	10.8	0.00572819
g4	25	0.0004	0.01	41	11.07	0.00136634							g4	25	0.0004	0.01	41	11.07	0.00136634
g5	64	0.0004	0.0256			0.00559651							g5	64	0.0004	0.0256			0.00559651
P C g6	13	0.0004	0.0052	23	6.21	0.000512345
																	38.25
K21-266	severe
g1	79	0.0004	0.0316	48	12.96	0.00767518	0.16	0.26	0.26	0.29	2	2	g1	79	0.0004	0.0316	48	12.96	0.00767518	0.01996	0.00400865	8.451	141.132	565.7	P g5	42	0.0004	0.0168	25	6.75	0.00297524	0.01505	0.00260618	7.05375	145.739	424.099	o1	20	0.0004	0.008	5	1.35	0.000977671	0.008	0.000978	1.35	56.25	55.0125
g3	66	0.0004	0.0264	35	9.45	0.00586089							g3	66	0.0004	0.0264	35	9.45	0.00586089						P g6	38	0.0004	0.0152	34	9.18	0.00256049
g8	31	0.0004	0.0124	21	5.67	0.00188665							g8	31	0.0004	0.0124	21	5.67	0.00188665						P g7	31	0.0004	0.0124	33	8.91	0.00188665
g9	55	0.0004	0.022	32	8.64	0.00445853							g9	55	0.0004	0.022	32	8.64	0.00445853						P/C g2	30	0.0004	0.012	16	4.32	0.0017961
g10	64	0.0004	0.0256	27	7.29	0.00559651							g10	64	0.0004	0.0256	27	7.29	0.00559651						P/C g4	22	0.0004	0.0088	25	6.75	0.00112793
g13	61	0.0004	0.0244	36	9.72	0.00520766							g13	61	0.0004	0.0244	36	9.72	0.00520766						P/C g11	55	0.0004	0.022	27	7.29	0.00445853
g15	32	0.0004	0.0128	22	5.94	0.00197867							g15	32	0.0004	0.0128	22	5.94	0.00197867						P/C g12	54	0.0004	0.0216	28	7.56	0.00433749
P g5	42	0.0004	0.0168	25	6.75	0.00297524							P g5	42	0.0004	0.0168	25	6.75	0.00297524						P/C g16	29	0.0004	0.0116	21	5.67	0.00170704
P g6	38	0.0004	0.0152	34	9.18	0.00256049							P g6	38	0.0004	0.0152	34	9.18	0.00256049
P g7	31	0.0004	0.0124	33	8.91	0.00188665							P g7	31	0.0004	0.0124	33	8.91	0.00188665
P g14	62	0.0004	0.0248	30	8.1	0.00533624							P g14	62	0.0004	0.0248	30	8.1	0.00533624
P/C g2	30	0.0004	0.012	16	4.32	0.0017961
P/C g4	22	0.0004	0.0088	25	6.75	0.00112793											31.1818
P/C g11	55	0.0004	0.022	27	7.29	0.00445853
P/C g12	54	0.0004	0.0216	28	7.56	0.00433749
P/C g16	29	0.0004	0.0116	21	5.67	0.00170704
o1	20	0.0004	0.008	5	1.35	0.000977671
K21-287
g2	56	0.0004	0.0224	53	14.31	0.00458068	0.32	0.26	0.19	0.59	0	1	g2	56	0.0004	0.0224	53	14.31	0.00458068	0.0210857	0.00425636	12.2657	194.694	828.617	P/C g1	34	0.0004	0.0136	29	7.83	0.00216704	0.00872	0.00126048	5.778	220.9	278.3	o1	15	0.0004	0.006	8	2.16	0.000635016	0.0081	0.00108651	2.52	103.7	112.7
g3	72	0.0004	0.0288	45	12.15	0.006678							g3	72	0.0004	0.0288	45	12.15	0.006678						P/C g4	36	0.0004	0.0144	40	10.8	0.00236103						o2	19	0.0004	0.0076			0.00090527
g8	58	0.0004	0.0232	46	12.42	0.00482825							g8	58	0.0004	0.0232	46	12.42	0.00482825						P/C g5	25	0.0004	0.01	23	6.21	0.00136634						o3	10	0.0004	0.004	3	0.81	0.000345659
g10	44	0.0004	0.0176	52	14.04	0.00319026							g10	44	0.0004	0.0176	52	14.04	0.00319026						P/C g7	8	0.0004	0.0032	9	2.43	0.000247333						o4	37	0.0004	0.0148	17	4.59	0.00246009
g13	47	0.0004	0.0188	38	10.26	0.00352204							g13	47	0.0004	0.0188	38	10.26	0.00352204						P/C g12	6	0.0004	0.0024	6	1.62	0.000160648
P g6	58	0.0004	0.0232	50	13.5	0.00482825							P g6	58	0.0004	0.0232	50	13.5	0.00482825
P g11	34	0.0004	0.0136	34	9.18	0.00216704							P g11	34	0.0004	0.0136	34	9.18	0.00216704
P/C g1	34	0.0004	0.0136	29	7.83	0.00216704
P/C g4	36	0.0004	0.0144	40	10.8	0.00236103											45.4286
P/C g5	25	0.0004	0.01	23	6.21	0.00136634
P/C g7	8	0.0004	0.0032	9	2.43	0.000247333
P/C g12	6	0.0004	0.0024	6	1.62	0.000160648
o1	15	0.0004	0.006	8	2.16	0.000635016
o2	19	0.0004	0.0076	0	0	0.00090527
o3	10	0.0004	0.004	3	0.81	0.000345659
o4	37	0.0004	0.0148	17	4.59	0.00246009
K21-355	severe MHT-like
g2	46	0.0004	0.0184	50	13.5	0.00341024	0.26	0.56	0.3	0.69			g2	46	0.0004	0.0184	50	13.5	0.00341024	0.0168	0.00305212	8.91	176.8	539.2	P g6	44	0.0004	0.0176	27	7.29	0.00319026	0.0125882	0.00202583	8.03647	212.808	432	o1	28	0.0004	0.0112	0	0	0.00161951	0.0061	0.000706443	1.0125	55.3279	39.2828
g7	54	0.0004	0.0216	57	15.39	0.00433749							g7	54	0.0004	0.0216	50	13.5	0.00433749						P g8	25	0.0004	0.01	18	4.86	0.00136634						o2	9	0.0004	0.0036	3	0.81	0.000295129
g14	57	0.0004	0.0228	41	11.07	0.00470392							g14	57	0.0004	0.0228	41	11.07	0.00470392						P g12	30	0.0004	0.012	24	6.48	0.0017961						o3	11	0.0004	0.0044	5	1.35	0.000398783
P g6	44	0.0004	0.0176	27	7.29	0.00319026							P g6	44	0.0004	0.0176	27	7.29	0.00319026						P g13	38	0.0004	0.0152	21	5.67	0.00256049						o4	13	0.0004	0.0052	7	1.89	0.000512345
P g8	25	0.0004	0.01	18	4.86	0.00136634							P g8	25	0.0004	0.01	18	4.86	0.00136634						p/C g1	24	0.0004	0.0096	35	9.45	0.00128518
P g12	30	0.0004	0.012	24	6.48	0.0017961							P g12	30	0.0004	0.012	24	6.48	0.0017961						P/C g3	55	0.0004	0.022	58	15.66	0.00445853
P g13	38	0.0004	0.0152	21	5.67	0.00256049							P g13	38	0.0004	0.0152	21	5.67	0.00256049						P/C g4	32	0.0004	0.0128	36	9.72	0.00197867
p/C g1	24	0.0004	0.0096	35	9.45	0.00128518																			P/C g5	44	0.0004	0.0176	55	14.85	0.00319026
P/C g3	55	0.0004	0.022	58	15.66	0.00445853											33								P/C g9	22	0.0004	0.0088	27	7.29	0.00112793
P/C g4	32	0.0004	0.0128	36	9.72	0.00197867																			P/C g10	28	0.0004	0.0112	38	10.26	0.00161951
P/C g5	44	0.0004	0.0176	55	14.85	0.00319026																			P/C g11	21	0.0004	0.0084	12	3.24	0.00105191
P/C g9	22	0.0004	0.0088	27	7.29	0.00112793																			P/C g15	44	0.0004	0.0176	22	5.94	0.00319026
P/C g10	28	0.0004	0.0112	38	10.26	0.00161951																			P/C g16	7	0.0004	0.0028	6	1.62	0.000202439
P/C g11	21	0.0004	0.0084	12	3.24	0.00105191																			P/C g17	21	0.0004	0.0084	44	11.88	0.00105191
P/C g15	44	0.0004	0.0176	22	5.94	0.00319026																			P/C g18	37	0.0004	0.0148	31	8.37	0.00246009
P/C g16	7	0.0004	0.0028	6	1.62	0.000202439																			P/C g19	37	0.0004	0.0148	36	9.72	0.00246009
P/C g17	21	0.0004	0.0084	44	11.88	0.00105191																			P/C g20	26	0.0004	0.0104	16	4.32	0.00144913
P/C g18	37	0.0004	0.0148	31	8.37	0.00246009
P/C g19	37	0.0004	0.0148	36	9.72	0.00246009
P/C g20	26	0.0004	0.0104	16	4.32	0.00144913
o1	28	0.0004	0.0112	0	0	0.00161951
o2	9	0.0004	0.0036	3	0.81	0.000295129
o3	11	0.0004	0.0044	5	1.35	0.000398783
o4	13	0.0004	0.0052	7	1.89	0.000512345
K21-375
g1	16	0.0004	0.0064	15	4.05	0.000699564	0.44	0	0.27	0.46	2	2	g1	16	0.0004	0.0064	15	4.05	0.000699564	0.0244889	0.00557444	13.11	178.44	993.912													o1	25	0.0004	0.01	16	4.32	0.00136634	0.00948571	0.00138096	2.31429	81.3171	112.218
g2	47	0.0004	0.0188	58	15.66	0.00352204							g2	47	0.0004	0.0188	58	15.66	0.00352204																		o2	21	0.0004	0.0084	6	1.62	0.00105191
g3	91	0.0004	0.0364	65	17.55	0.00948877							g3	91	0.0004	0.0364	65	17.55	0.00948877																		o3	16	0.0004	0.0064	4	1.08	0.000699564
g4	32	0.0004	0.0128	33	8.91	0.00197867							g4	32	0.0004	0.0128	33	8.91	0.00197867																		o4	52	0.0004	0.0208	10	2.7	0.00409876
g5	60	0.0004	0.024	54	14.58	0.00508013							g5	60	0.0004	0.024	54	14.58	0.00508013																		o5	17	0.0004	0.0068	15	4.05	0.000766163
g6	94	0.0004	0.0376	54	14.58	0.00996184							g6	94	0.0004	0.0376	54	14.58	0.00996184																		o6	11	0.0004	0.0044	5	1.35	0.000398783
g7	75	0.0004	0.03	62	16.74	0.00709969							g7	75	0.0004	0.03	62	16.74	0.00709969																		o7	24	0.0004	0.0096	4	1.08	0.00128518
g8	77	0.0004	0.0308	52	14.04	0.00738557							g8	77	0.0004	0.0308	52	14.04	0.00738557
g9	59	0.0004	0.0236	44	11.88	0.00495365							g9	59	0.0004	0.0236	44	11.88	0.00495365
o1	25	0.0004	0.01	16	4.32	0.00136634
o2	21	0.0004	0.0084	6	1.62	0.00105191											48.5556
o3	16	0.0004	0.0064	4	1.08	0.000699564
o4	52	0.0004	0.0208	10	2.7	0.00409876
o5	17	0.0004	0.0068	15	4.05	0.000766163
o6	11	0.0004	0.0044	5	1.35	0.000398783
o7	24	0.0004	0.0096	4	1.08	0.00128518
K21-388
g1	45	0.0004	0.018	32	8.64	0.00329964	0.08	0.13	0.25	0.1	0	1	g1	45	0.0004	0.018	32	8.64	0.00329964	0.0179636	0.00338806	9.79364	181.7	615.963	P/C g8	10	0.0004	0.004	6	1.62	0.000345659	0.0110667	0.00179336	8.37	252.108	451.274	o1	24	0.0004	0.0096	17	4.59	0.00128518	0.0096	0.00129	4.59	159.375	205.594
g2	46	0.0004	0.0184	41	11.07	0.00341024							g2	46	0.0004	0.0184	41	11.07	0.00341024						atub g23	49	0.0004	0.0196	45	12.15	0.00374923
g3	53	0.0004	0.0212	41	11.07	0.00421756	0.0168462	0.00312318	9.42923				g3	53	0.0004	0.0212	41	11.07	0.00421756						P/C g24	24	0.0004	0.0096	42	11.34	0.00128518
g4	17	0.0004	0.0068	17	4.59	0.000766163		5.05385e-05	186.717	582.558			g4	17	0.0004	0.0068	17	4.59	0.000766163
g5	82	0.0004	0.0328	41	11.07	0.00811649							g5	82	0.0004	0.0328	41	11.07	0.00811649
g6	48	0.0004	0.0192	43	11.61	0.00363504							g6	48	0.0004	0.0192	43	11.61	0.00363504
g7	49	0.0004	0.0196	23	6.21	0.00374923							g7	49	0.0004	0.0196	23	6.21	0.00374923
g9	28	0.0004	0.0112	26	7.02	0.00161951							g9	28	0.0004	0.0112	26	7.02	0.00161951
g10	39	0.0004	0.0156	41	11.07	0.00266222							g10	39	0.0004	0.0156	41	11.07	0.00266222
g11	40	0.0004	0.016	30	8.1	0.00276527							g11	40	0.0004	0.016	30	8.1	0.00276527
g12	35	0.0004	0.014	27	7.29	0.00226334							g12	35	0.0004	0.014	27	7.29	0.00226334
g13	39	0.0004	0.0156	34	9.18	0.00266222							g13	39	0.0004	0.0156	34	9.18	0.00266222
g14	43	0.0004	0.0172	47	12.69	0.00308213							g14	43	0.0004	0.0172	47	12.69	0.00308213
g15	50	0.0004	0.02	44	11.88	0.00386458							g15	50	0.0004	0.02	44	11.88	0.00386458
g16	58	0.0004	0.0232	40	10.8	0.00482825							g16	58	0.0004	0.0232	40	10.8	0.00482825
g17	43	0.0004	0.0172	40	10.8	0.00308213							g17	43	0.0004	0.0172	40	10.8	0.00308213
g18	37	0.0004	0.0148	54	14.58	0.00246009							g18	37	0.0004	0.0148	54	14.58	0.00246009
g19	46	0.0004	0.0184	41	11.07	0.00341024							g19	46	0.0004	0.0184	41	11.07	0.00341024
g20	32	0.0004	0.0128	25	6.75	0.00197867							g20	32	0.0004	0.0128	25	6.75	0.00197867
g21	41	0.0004	0.0164	36	9.72	0.00286961							g21	41	0.0004	0.0164	36	9.72	0.00286961
g22	55	0.0004	0.022	34	9.18	0.00445853							g22	55	0.0004	0.022	34	9.18	0.00445853
g25	62	0.0004	0.0248	41	11.07	0.00533624							g25	62	0.0004	0.0248	41	11.07	0.00533624
P/C g8	10	0.0004	0.004	6	1.62	0.000345659
P/C atub g23	49	0.0004	0.0196	45	12.15	0.00374923											36.2727
P/C g24	24	0.0004	0.0096	42	11.34	0.00128518
o1	24	0.0004	0.0096	17	4.59	0.00128518
K21-396
g1	37	0.0004	0.0148	44	11.88	0.00246009	0.22	0.33	0.2	0.14	1	1	g1	37	0.0004	0.0148	44	11.88	0.00246009	0.024	0.00546673	10.7325	149.1	814.9	P/C g7	22	0.0004	0.0088	25	6.75	0.00112793	0.0088	0.00115666	6.3	242.3	280.4
g3	25	0.0004	0.01	22	5.94	0.00136634							g3	25	0.0004	0.01	22	5.94	0.00136634						P/C g8	15	0.0004	0.006	14	3.78	0.000635016
g5	129	0.0004	0.0516	47	12.69	0.0160152							g5	129	0.0004	0.0516	47	12.69	0.0160152						P/C g2	29	0.0004	0.0116	31	8.37	0.00170704
g6	47	0.0004	0.0188	46	12.42	0.00352204							g6	47	0.0004	0.0188	46	12.42	0.00352204
P g4	62	0.0004	0.0248	31	8.37	0.00533624							P g4	62	0.0004	0.0248	31	16.74	0.00397001
P/C g7	22	0.0004	0.0088	25	6.75	0.00112793
P/C g8	15	0.0004	0.006	14	3.78	0.000635016
P/C g2	29	0.0004	0.0116	31	8.37	0.00170704
	60			38
K21-405
g1	123	0.0004	0.0492	46	12.42	0.014911	0.38	0.23	0.16	0.45			g1	123	0.0004	0.0492	46	12.42	0.014911	0.03744	0.0103031	11.88	105.8	1421.42	P/C g2	44	0.0004	0.0176	17	4.59	0.00319026	0.0132	0.00222595	4.68	118.182	263.073	o1	20	0.0004	0.008	2	0.54	0.000977671	0.0092	0.0012134	0.81	29.3478	35.5989
g4	138	0.0004	0.0552	45	12.15	0.0177201							g4	138	0.0004	0.0552	45	12.15	0.0177201		0.00011232	105.769			P/C g3	42	0.0004	0.0168	26	7.02	0.00297524						o2	26	0.0004	0.0104	4	1.08	0.00144913
g6	79	0.0004	0.0316	29	7.83	0.00767518							g6	79	0.0004	0.0316	29	7.83	0.00767518						P/C g5	13	0.0004	0.0052	9	2.43	0.000512345
g7	68	0.0004	0.0272	48	12.96	0.0061293							g7	68	0.0004	0.0272	48	12.96	0.0061293
g8	60	0.0004	0.024	52	14.04	0.00508013							g8	60	0.0004	0.024	52	14.04	0.00508013
P/C g2	44	0.0004	0.0176	17	4.59	0.00319026
P/C g3	42	0.0004	0.0168	26	7.02	0.00297524											44
P/C g5	13	0.0004	0.0052	9	2.43	0.000512345
o1	20	0.0004	0.008	2	0.54	0.000977671
o2	26	0.0004	0.0104	4	1.08	0.00144913
	93.6			44
K21-423
g1	66	0.0004	0.0264	65	17.55	0.00586089	0.2	0.29		0.42	0	2+	g1	66	0.0004	0.0264	65	17.55	0.00586089	0.0337	0.00875852	15.93	157.6	1380.3	C g4	43	0.0004	0.0172	27	7.29	0.00308213	0.0141333	0.00231679	11.25	265.33	615.566
g2	115	0.0004	0.046	24	6.48	0.0134801							g2	115	0.0004	0.046	24	6.48	0.0134801						P/C g5	30	0.0004	0.012	52	14.04	0.0017961
g3	104	0.0004	0.0416	80	21.6	0.011593							g3	104	0.0004	0.0416	80	21.6	0.011593						P/C g6	33	0.0004	0.0132	46	12.42	0.00207214
g7	52	0.0004	0.0208	67	18.09	0.00409876							g7	52	0.0004	0.0208	67	18.09	0.0041
C g4	43	0.0004	0.0172	27	7.29	0.00308213
P/C g5	30	0.0004	0.012	52	14.04	0.0017961											59
P/C g6	33	0.0004	0.0132	46	12.42	0.00207214
K21-496
g1	17	0.0004	0.0068	11	2.97	0.000766163	0.22	0	0.22	0.4	3+	2+	g1	17	0.0004	0.0068	11	2.97	0.000766163	0.0279	0.00636743	11.2387	136.559	869.472													obs g 10	43	0.0004	0.0172	10	2.7	0.00308213	0.0188	0.00353161	3.645	64.6277	228.136
g2	44	0.0004	0.0176	28	7.56	0.00319026							g2	44	0.0004	0.0176	28	7.56	0.00319026																		obs g11	51	0.0004	0.0204	17	4.59	0.0039811
g3	71	0.0004	0.0284	57	15.39	0.00653936	0.02608	0.00628268	9.72	124.233	780.184		g3	71	0.0004	0.0284	57	15.39	0.00653936
g4	112	0.0004	0.0448	65	17.55	0.0129561		7.824e-05					g4	112	0.0004	0.0448	65	17.55	0.0129561
g5	110	0.0004	0.044	23	6.21	0.0126106							g5	110	0.0004	0.044	23	6.21	0.0126106
g6	68	0.0004	0.0272	63	17.01	0.0061293							g6	68	0.0004	0.0272	63	17.01	0.0061293
g7	32	0.0004	0.0128	54	14.58	0.00197867							g7	32	0.0004	0.0128	54	14.58	0.00197867
g8	104	0.0004	0.0416	32	8.64	0.011593							g8	104	0.0004	0.0416	32	8.64	0.011593
g9
obs g 10	43	0.0004	0.0172	10	2.7	0.00308213											41.625
obs g11	51	0.0004	0.0204	17	4.59	0.0039811
K21-539
g1	38	0.0004	0.0152	31	8.37	0.00256049	0.17	0	0.13	0.02	0	2+	g1	38	0.0004	0.0152	31	8.37	0.00256049	0.0176	0.00336683	9.03	171.023	576.347
g2	30	0.0004	0.012	50	13.5	0.0017961							g2	30	0.0004	0.012	50	13.5	0.0017961
g3	64	0.0004	0.0256	21	5.67	0.00559651							g3	64	0.0004	0.0256	21	5.67	0.00559651
g4	60	0.0004	0.024	22	5.94	0.00508013							g4	60	0.0004	0.024	22	5.94	0.00508013
g5	39	0.0004	0.0156	38	10.26	0.00266222							g5	39	0.0004	0.0156	38	10.26	0.00266222
g6	44	0.0004	0.0176	18	4.86	0.00319026							g6	44	0.0004	0.0176	18	4.86	0.00319026
g7	37	0.0004	0.0148	34	9.18	0.00246009							g7	37	0.0004	0.0148	34	9.18	0.00246009
g8	11	0.0004	0.0044	30	8.1	0.000398783							g8	11	0.0004	0.0044	30	8.1	0.000398783
g9	47	0.0004	0.0188	57	15.39	0.00352204							g9	47	0.0004	0.0188	57	15.39	0.00352204
g10	70	0.0004	0.028			0.00640169							g10	70	0.0004	0.028			0.00640169
																	33.4444
K20-157
g1	20	0.0004	0.008	38	10.26	0.000977671	0.06	0	0.18	0.27	1+	2+	g1	20	0.0004	0.008	38	10.26	0.000977671	0.0188	0.00377126	8.85214	147.5	556.08
g2	62	0.0004	0.0248	26	7.02	0.00533624							g2	62	0.0004	0.0248	26	7.02	0.00533624
g3	25	0.0004	0.01	39	10.53	0.00136634							g3	25	0.0004	0.01	39	10.53	0.00136634
g4	89	0.0004	0.0356	34	9.18	0.00917768							g4	89	0.0004	0.0356	34	9.18	0.00917768
g5	50	0.0004	0.02	35	9.45	0.00386458							g5	50	0.0004	0.02	35	9.45	0.00386458
g6	67	0.0004	0.0268	45	12.15	0.0059946							g6	67	0.0004	0.0268	45	12.15	0.0059946
g7	75	0.0004	0.03	52	14.04	0.00709969							g7	75	0.0004	0.03	52	14.04	0.00709969
g8	42	0.0004	0.0168	29	7.83	0.00297524							g8	42	0.0004	0.0168	29	7.83	0.00297524
g9	57	0.0004	0.0228	12	3.24	0.00470392							g9	57	0.0004	0.0228	12	3.24	0.00470392
g10	30	0.0004	0.012	35	9.45	0.0017961							g10	30	0.0004	0.012	35	9.45	0.0017961
g14	41	0.0004	0.0164	34	9.18	0.00286961							g14	41	0.0004	0.0164	34	9.18	0.00286961
g15	51	0.0004	0.0204	21	5.67	0.0039811							g15	51	0.0004	0.0204	21	5.67	0.0039811
g16	26	0.0004	0.0104	33	8.91	0.00144913							g16	26	0.0004	0.0104	33	8.91	0.00144913
P g12	23	0.0004	0.0092	26	7.02	0.0012057							P g12	23	0.0004	0.0092	26	7.02	0.0012057
																	32.7857
K20-237
g1	55	0.0004	0.022	38	10.26	0.00445853	0.11	0.11	0.18	0.14	1+	2+	g1	55	0.0004	0.022	38	10.26	0.00445853	0.0181714	0.00342612	9.72	178.349	611.736	P/C	16	0.0004	0.0064	26	7.02	0.0006996	0.0064	0.0007	7.02	365.6	255.9	o1	3	0.0004	0.0012	6	1.62	0.000568	0.0012	0.000568	1.62	450	255.6
g2	52	0.0004	0.0208	49	13.23	0.00409876							g2	52	0.0004	0.0208	49	13.23	0.00409876
g3	21	0.0004	0.0084	28	7.56	0.00105191	0.0149778	0.0027488	8.52	189.8	521.8		g3	21	0.0004	0.0084	28	7.56	0.00105191
g4	39	0.0004	0.0156	35	9.45	0.00266222		4.49333e-05	189.755	521.826			g4	39	0.0004	0.0156	35	9.45	0.00266222
g5	49	0.0004	0.0196	29	7.83	0.00374923							g5	49	0.0004	0.0196	29	7.83	0.00374923
g6	51	0.0004	0.0204	33	8.91	0.0039811							g6	51	0.0004	0.0204	33	8.91	0.0039811
g7	51	0.0004	0.0204	40	10.8	0.0039811							g7	51	0.0004	0.0204	40	10.8	0.0039811
o1	3	0.0004	0.0012	6	1.62	5.67975e-05
P/C	16	0.0004	0.0064	26	7.02	0.000699564											36
K20-435
g1	31	0.0004	0.0124	25	6.75	0.00188665	0.11	0	0.18	0.16	0	2	g1	31	0.0004	0.0124	25	6.75	0.00188665	0.0104889	0.00154231	6.10875	203.6	313.544													o1	6	0.0004	0.0024	9	2.43	0.000160648	0.0024	0.000160648	2.43	337.5	54
g2	27	0.0004	0.0108	35	9.45	0.00153353							g2	27	0.0004	0.0108	35	9.45	0.00153353
g3	30	0.0004	0.012	34	9.18	0.0017961	0.01052	0.00153203	5.724	181.4	277.5		g3	30	0.0004	0.012	34	9.18	0.0017961
g4	37	0.0004	0.0148	22	5.94	0.00246009		3.156e-05	181.369	277.494			g4	37	0.0004	0.0148	22	5.94	0.00246009
g5	30	0.0004	0.012	18	4.86	0.0017961							g5	30	0.0004	0.012	18	4.86	0.0017961
g6	30	0.0004	0.012	16	4.32	0.0017961							g6	30	0.0004	0.012	16	4.32	0.0017961
g7	25	0.0004	0.01	13	3.51	0.00136634							g7	4	0.0004	0.0016	13	3.51	8.74455e-05
g8	19	0.0004	0.0076	18	4.86	0.00090527							g8	19	0.0004	0.0076	18	4.86	0.00090527
g9	28	0.0004	0.0112	22	5.94	0.00161951							g9	28	0.0004	0.0112	22	5.94	0.00161951
o1	6	0.0004	0.0024	9	2.43	0.000160648
														26.2222
K20-512
G2	53	0.0004	0.0212	39	10.53	0.00421756	0	0.11	0	0.05	0		G2	53	0.0004	0.0212	39	10.53	0.00421756	0.0186857	0.0035998	10.1443	180.825	650.97	P/C G1	49	0.0004	0.0196	38	10.26	0.00374923	0.0196	0.00375	10.26	174.49	654.337
G3	57	0.0004	0.0228	40	10.8	0.00470392							G3	57	0.0004	0.0228	40	10.8	0.00470392
G4	37	0.0004	0.0148	68	18.36	0.00246009							G4	37	0.0004	0.0148	68	18.36	0.00246009
G5	20	0.0004	0.008	22	5.94	0.000977671							G5	20	0.0004	0.008	22	5.94	0.000977671
G6	62	0.0004	0.0248	32	8.64	0.00533624							G6	62	0.0004	0.0248	32	8.64	0.00533624
G7	51	0.0004	0.0204	22	5.94	0.0039811							G7	51	0.0004	0.0204	22	5.94	0.0039811
G8	47	0.0004	0.0188	40	10.8	0.00352204							G8	47	0.0004	0.0188	40	10.8	0.00352204
P/C G1	49	0.0004	0.0196	38	10.26	0.00374923
																	37.5714
K19-012
g2	57	0.0004	0.0228			0.00470392	0.31	0.38	0.26	0.26	1+	2+	g2	57	0.0004	0.0228			0.00470392	0.0292	0.00692616	16.2	184.932	1281.58	P/C g1	37	0.0004	0.0148	16	4.32	0.00246009	0.01128	0.00176617	4.9275	145.612	257.733	o1	15	0.0004	0.006	15	4.05	0.000635016	0.0055	0.6	4.32	261.818	157.091
g4	67	0.0004	0.0268			0.0059946							g4	67	0.0004	0.0268			0.0059946						P/C g3	19	0.0004	0.0076	23	6.21	0.00090527						o2	23	0.0004	0.0092	17	4.59	0.0012057
g5	70	0.0004	0.028	60	16.2	0.00640169	0.0150154	0.00299374	6.36429	141.272	422.402		g5	70	0.0004	0.028	60	16.2	0.00640169						P/C g6	17	0.0004	0.0068	17	4.59	0.000766163						o3	9	0.0004	0.0036			0.000295129
g8	98	0.0004	0.0392			0.0106044		4.50462e-05					g8	98	0.0004	0.0392			0.0106044						C g7	18	0.0004	0.0072	17	4.59	0.00083475						o4	8	0.0004	0.0032			0.000247333
P/C g1	37	0.0004	0.0148	16	4.32	0.00246009																			P/C g9	50	0.0004	0.02			0.00386458
P/C g3	19	0.0004	0.0076	23	6.21	0.00090527
P/C g6	17	0.0004	0.0068	17	4.59	0.000766163
C g7	18	0.0004	0.0072	17	4.59	0.00083475
P/C g9	50	0.0004	0.02			0.00386458
o1	15	0.0004	0.006	15	4.05	0.000635016
o2	23	0.0004	0.0092	17	4.59	0.0012057
o3	9	0.0004	0.0036			0.000295129
o4	8	0.0004	0.0032			0.000247333
K19-031
g1	60	0.0004	0.024	43	11.61	0.00508013	0.33	0	0.19	0.18	0	2	g1	60	0.0004	0.024	43	11.61	0.00508013	0.0225	0.00471434	12.015	178	838.38													o1	29	0.0004	0.0116	12	3.24	0.00170704	0.011	0.00157809	2.43	73.6364	116.345
g2	47	0.0004	0.0188	48	12.96	0.00352204							g2	47	0.0004	0.0188	48	12.96	0.00352204																		o2	26	0.0004	0.0104	6	1.62	0.00144913
g3	41	0.0004	0.0164	48	12.96	0.00286961	0.0186667	0.00366892	8.82	157.5	578.025		g3	41	0.0004	0.0164	48	12.96	0.00286961
g4	77	0.0004	0.0308	39	10.53	0.00738557		5.6e-05					g4	77	0.0004	0.0308	39	10.53	0.00738557
o1	29	0.0004	0.0116	12	3.24	0.00170704
o2	26	0.0004	0.0104	6	1.62	0.00144913											44.5
K19-045
g1	81	0.0004	0.0324	44	11.88	0.00796848	0.14	0	0.26	0.26	2	1	g1	81	0.0004	0.0324	44	11.88	0.00796848	0.035	0.00911806	12.285	117	1066.81													o1	11	0.0004	0.0044	13	3.51	0.000398783	0.0044	0.000399	3.51	265.909	106.098
g2	111	0.0004	0.0444	58	15.66	0.012783							g2	111	0.0004	0.0444	58	15.66	0.012783
g3	99	0.0004	0.0396	38	10.26	0.0107671	0.0286857	0.0071188	11.0314	128.123	912.239		g3	99	0.0004	0.0396	38	10.26	0.0107671
g4	59	0.0004	0.0236	61	16.47	0.00495365		8.60571e-05					g4	59	0.0004	0.0236	61	16.47	0.00495365
g5	75	0.0004	0.03	25	6.75	0.00709969							g5	75	0.0004	0.03	25	6.75	0.00709969
g6	66	0.0004	0.0264	47	12.69	0.00586089							g6	66	0.0004	0.0264	47	12.69	0.00586089
o1	11	0.0004	0.0044	13	3.51	0.000398783
																	45.5
K24-11
g1	41	0.0004	0.0164	43	11.61	0.00286961	0.09	0.09	0.07	0.06			g1	41	0.0004	0.0164	43	11.61	0.00286961	0.0216	0.00450812	7.79143	120.2	542.3	P/C g8	43	0.0004	0.0172	13	3.51	0.00308213	0.0172	0.003082	3.51	68.0233	209.648	OBS g9	10	0.0004	0.004	5	1.35	0.000345659	0.004	0.000346	1.35	112.5	38.925
g2	73	0.0004	0.0292	33	8.91	0.00681761							g2	73	0.0004	0.0292	33	8.91	0.00681761																										1.2e-05
g3	78	0.0004	0.0312	25	6.75	0.00752991	0.0191556	0.00388718	6.6	114.783	446.504		g3	78	0.0004	0.0312	25	6.75	0.00752991
g4	62	0.0004	0.0248	26	7.02	0.00533624		5.74667e-05					g4	62	0.0004	0.0248	26	7.02	0.00533624
g5	45	0.0004	0.018	26	7.02	0.00329964							g5	45	0.0004	0.018	26	7.02	0.00329964
g6	25	0.0004	0.01	11	2.97	0.00136634							g6	25	0.0004	0.01	11	2.97	0.00136634
g7	54	0.0004	0.0216	38	10.26	0.00433749							g7	54	0.0004	0.0216	38	10.26	0.00433749
P/C g8	43	0.0004	0.0172	13	3.51	0.00308213
OBS g9	10	0.0004	0.004	5	1.35	0.000345659											28.8571
	54			28.9
QK24-351
g1	54	0.0004	0.0216	21	5.67	0.00433749	0.03	0.1	0.11	0.052			g1	54	0.0004	0.0216	21	5.67	0.00433749	0.0219733	0.00455125	11.412	173.1	787.7	P/C g16	76	0.0004	0.0304	33	8.91	0.00724216	0.017	0.00342987	7.56	148.2	508.4	obs g20	27	0.0004	0.0108	10	2.7	0.00153353	0.0124	0.00189844	4.86	130.6	248.2
g2	57	0.0004	0.0228	25	6.75	0.00470392							g2	57	0.0004	0.0228	25	6.75	0.00470392						P/C g17	42	0.0004	0.0168	16	4.32	0.00297524						obs g20	35	0.0004	0.014	26	7.02	0.00226334
g3	46	0.0004	0.0184	30	8.1	0.00341024	0.0201143	0.004085	10.0543	166.738	681.957		g3	46	0.0004	0.0184	30	8.1	0.00341024						P/C g18	7	0.0004	0.0028	27	7.29	0.000202439
g4	62	0.0004	0.0248	47	12.69	0.00533624		6.03429e-05					g4	62	0.0004	0.0248	47	12.69	0.00533624						P/C g19	45	0.0004	0.018	36	9.72	0.00329964
g5	52	0.0004	0.0208	36	9.72	0.00409876							g5	52	0.0004	0.0208	36	9.72	0.00409876
g6	70	0.0004	0.028	59	15.93	0.00640169							g6	70	0.0004	0.028	59	15.93	0.00640169
g7	64	0.0004	0.0256	50	13.5	0.00559651							g7	64	0.0004	0.0256	50	13.5	0.00559651
g8	32	0.0004	0.0128	35	9.45	0.00197867							g8	32	0.0004	0.0128	35	9.45	0.00197867
g9	39	0.0004	0.0156	48	12.96	0.00266222							g9	39	0.0004	0.0156	48	12.96	0.00266222
g10	65	0.0004	0.026	42	11.34	0.00572819							g10	65	0.0004	0.026	42	11.34	0.00572819
g11	82	0.0004	0.0328	53	14.31	0.00811649							g11	82	0.0004	0.0328	53	14.31	0.00811649
g12	55	0.0004	0.022	36	9.72	0.00445853							g12	55	0.0004	0.022	36	9.72	0.00445853
g13	32	0.0004	0.0128	58	15.66	0.00197867							g13	32	0.0004	0.0128	58	15.66	0.00197867
g14	50	0.0004	0.02	51	13.77	0.00386458							g14	50	0.0004	0.02	51	13.77	0.00386458
g15	64	0.0004	0.0256	43	11.61	0.00559651							g15	64	0.0004	0.0256	43	11.61	0.00559651
P/C g16	76	0.0004	0.0304	33	8.91	0.00724216
P/C g17	42	0.0004	0.0168	16	4.32	0.00297524											42.2667
P/C g18	7	0.0004	0.0028	27	7.29	0.000202439
P/C g19	45	0.0004	0.018	36	9.72	0.00329964
obs g20	27	0.0004	0.0108	10	2.7	0.00153353
obs g20	35	0.0004	0.014	26	7.02	0.00226334

## Sheet: Group B
Case number	age	sex	Dx	P PAS	a(p), pas	area PAS	Wt#	Nt, CF 0.27	Vglom	ave Garea	aveVglom	ave PNt	P dens	p/glom	obs glom	art It	IF/TA	art hyal	inflam	g0 glom	P	a(p)	area	WT	nt	vglom	av area	av vglom	av nt	p dens	p glom	P/C glom	p	a(p))	area	wt	nt	vglom	av area	av vglom	av nt	p dens	p glom
K22-299	14	m	FGGS
g1				60	0.0004	0.024	67	18.09	0.00508013	0.01408	0.00244215	15.714	372.017	908.466	0.2
g2				23	0.0004	0.0092	56	15.12	0.0012057
g3				37	0.0004	0.0148	55	14.85	0.00246009
g4				40	0.0004	0.016	89	24.03	0.00276527
				16	0.0004	0.0064	24	6.48	0.000699564
K22-290	18	m	MCD
K22-267	21	f	FGGS
g1				43	0.0004	0.0172	54	14.58	0.00308213	0.01536	0.00261332	11.718	254.297	664.478	0.17
g2				36	0.0004	0.0144	43	11.61	0.00236103
g3				44	0.0004	0.0176	45	12.15	0.00319026
g4				33	0.0004	0.0132	37	9.99	0.00207214
g5				36	0.0004	0.0144	38	10.26	0.00236103
K22-264	24	m	FGGS
g1				118	0.0004	0.0472	27	7.29	0.0140111	0.0384	0.0108735	11.745	101.953	1104.87	0.2		0.38
g2				149	0.0004	0.0596	60	16.2	0.0198805
g3				105	0.0004	0.042			0.0117607
g4				48	0.0004	0.0192			0.00363504
g5				60	0.0004	0.024			0.00508013
o1				11	0.0004
K22-221	14	m	mcd
g1				24	0.0004	0.0096	35	9.45	0.00127587	0.01285	0.00204558	12.7744	331.372	677.986	0		0	0	0	g1	24	0.0004	0.0096	35	9.45	0.00127587	0.01285	0.00204558	12.7744	331.372	677.986
g2				23	0.0004	0.0092	34	9.18	0.00119696											g2	23	0.0004	0.0092	34	9.18	0.00119696
g3				28	0.0004	0.0112	45	12.15	0.00160778											g3	28	0.0004	0.0112	45	12.15	0.00160778
g4				22	0.0004	0.0088	49	13.23	0.00111976											g4	22	0.0004	0.0088	49	13.23	0.00111976
g5				47	0.0004	0.0188	66	17.82	0.00349652											g5	47	0.0004	0.0188	66	17.82	0.00349652
g6				23	0.0004	0.0092	28	7.56	0.00119696											g6	23	0.0004	0.0092	28	7.56	0.00119696
g7				30	0.0004	0.012	43	11.61	0.00178308											g7	30	0.0004	0.012	43	11.61	0.00178308
g8				32	0.0004	0.0128	53	14.31	0.00196433											g8	32	0.0004	0.0128	53	14.31	0.00196433
g9				37	0.0004	0.0148	45	12.15	0.00244226											g9	37	0.0004	0.0148	45	12.15	0.00244226
g10				29	0.0004	0.0116	41	11.07	0.00169467											g10	29	0.0004	0.0116	41	11.07	0.00169467
g11				48	0.0004	0.0192	60	16.2	0.0036087											g11	48	0.0004	0.0192	60	16.2	0.0036087
g12				49	0.0004	0.0196	73	19.71	0.00372206											g12	49	0.0004	0.0196	73	19.71	0.00372206
g13				43	0.0004	0.0172	55	14.85	0.00305979											g13	43	0.0004	0.0172	55	14.85	0.00305979
g14				33	0.0004	0.0132	57	15.39	0.00205712											g14	33	0.0004	0.0132	57	15.39	0.00205712
g15				31	0.0004	0.0124	55	14.85	0.00187297											g15	31	0.0004	0.0124	55	14.85	0.00187297
g15				15	0.0004	0.006	18	4.86	0.000630414											g15	15	0.0004	0.006	18	4.86	0.000630414
K22-178	14	m	mcd
K22-044	32	f	mcd
g1				28	0.0004	0.0112	18	4.86	0.00161951	0.0129333	0.00209216	10.944	282.062	589.509	0		0
g2				44	0.0004	0.0176	64	17.28	0.00319026
g3				31	0.0004	0.0124	34	9.18	0.00188665
g4				34	0.0004	0.0136	38	10.26	0.00216704
g5				21	0.0004	0.0084	36	9.72	0.00105191
g6				19	0.0004	0.0076	40	10.8	0.00090527
g7				28	0.0004	0.0112	39	10.53	0.00161951
g8				37	0.0004	0.0148	48	12.96	0.00246009
g9				37	0.0004	0.0148	38	10.26	0.00246009
g10				42	0.0004	0.0168	56	15.12	0.00297524
g11				20	0.0004	0.008	41	11.07	0.000977671
g12				30	0.0004	0.012	39	10.53	0.0017961
g13				16	0.0004	0.0064	37	9.99	0.000699564
g14				41	0.0004	0.0164	38	10.26	0.00286961
g15				57	0.0004	0.0228	42	11.34	0.00470392
K22-031	22	m	mcd
K22-010	30	f	mcd
K21-046	40	f	mcd
K21-076	36	m	mcd
K21-147	39	f	mcd
K21-174	31	f	mcd
K21-175	38	f	fggs
same pt below
K19-551	36	f	md

## Sheet: Group C
Case number	P PAS	a(p), pas	area PAS	Wt#	Nt, CF 0.27	Vglom	obs glom	col glom	art It	IF/TA	art hyal	inflam	g0 glom	P	a(p)	area	WT	nt	vglom	av area	av vglom	av nt	p dens	p glom	P/C glom	p	a(p))	area	wt	nt	vglom	av area	av vglom	av nt	p dens	p glom	Obs glom	p	a(p)	area	wt	nt	vglom	av area	av vglom	av nt	p dens	p glom
Native	group C
K23-313 new bx
g1	46	0.0004	0.0184	29	7.83	0.00341024	0.033	0.033	0.03	0.087			g1	46	0.0004	0.0184	29	7.83	0.00341024	0.0139429	0.00230472	7.00071	174.5	386.692	col g16	41	0.0004	0.0164	15	4.05	0.00286961	0.0138	0.00224456	4.185	101.1	226.9	obs g18	13	0.0004	0.0052	15	4.05	0.000512345	0.0052	0.000512	4.05	259.6	13.3
g2	28	0.0004	0.0112	26	7.02	0.00161951							g2	28	0.0004	0.0112	26	7.02	0.00161951						col g17	28	0.0004	0.0112	16	4.32	0.00161951
g3	43	0.0004	0.0172	18	4.86	0.00308213	0.0131111	0.00212474	6.6				g3	43	0.0004	0.0172	18	4.86	0.00308213
g4	39	0.0004	0.0156	26	7.02	0.00266222		3.93333e-05	167.939	356.87			g4	39	0.0004	0.0156	26	7.02	0.00266222
g5	39	0.0004	0.0156	31	8.37	0.00266222							g5	39	0.0004	0.0156	31	8.37	0.00266222
g6	47	0.0004	0.0188	21	5.67	0.00352204							g6	47	0.0004	0.0188	21	5.67	0.00352204
g7	39	0.0004	0.0156	36	9.72	0.00266222							g7	39	0.0004	0.0156	36	9.72	0.00266222
g8	38	0.0004	0.0152	24	6.48	0.00256049							g8	38	0.0004	0.0152	24	6.48	0.00256049
g9	42	0.0004	0.0168	37	9.99	0.00297524							g9	42	0.0004	0.0168	37	9.99	0.00297524
g10	30	0.0004	0.012	21	5.67	0.0017961							g10	30	0.0004	0.012	21	5.67	0.0017961
g11	29	0.0004	0.0116	25	6.75	0.00170704							g11	29	0.0004	0.0116	25	6.75	0.00170704
g12	19	0.0004	0.0076	17	4.59	0.00090527							g12	19	0.0004	0.0076	17	4.59	0.00090527
g13	30	0.0004	0.012	23	6.21	0.0017961							g13	30	0.0004	0.012	23	6.21	0.0017961
g14	19	0.0004	0.0076	29	7.83	0.00090527							g14	19	0.0004	0.0076	29	7.83	0.00090527
g15	20	0.0004	0.008	31	8.37	0.000977671
col g16	41	0.0004	0.0164	15	4.05	0.00286961											25.9286
col g17	28	0.0004	0.0112	16	4.32	0.00161951
obs g18	13	0.0004	0.0052	15	4.05	0.000512345
K22-10
q1	32	0.0004	0.0128	11	2.97	0.00197867	0	0.09	0	0.03			q1	32	0.0004	0.0128	11	2.97	0.00197867	0.01288	0.00206198	6.885	178.2	367.4	p/c q11	21	0.0004	0.0084	10	2.7	0.00105191	0.0084	0.001052	2.7	107.1	112.7
q2	40	0.0004	0.016	38	10.26	0.00276527							q2	40	0.0004	0.016	38	10.26	0.00276527
q3	20	0.0004	0.008	21	5.67	0.000977671	0.0124727	0.00197015	6.50455				q3	20	0.0004	0.008	21	5.67	0.000977671
q4	40	0.0004	0.016	24	6.48	0.00276527		3.74182e-05	173.918	342.619			q4	40	0.0004	0.016	24	6.48	0.00276527
q5	43	0.0004	0.0172	29	7.83	0.00308213							q5	43	0.0004	0.0172	29	7.83	0.00308213
q6	25	0.0004	0.01	43	11.61	0.00136634							q6	25	0.0004	0.01	43	11.61	0.00136634
q7	16	0.0004	0.0064	13	3.51	0.000699564							q7	16	0.0004	0.0064	13	3.51	0.000699564
q8	26	0.0004	0.0104	38	10.26	0.00144913							q8	26	0.0004	0.0104	38	10.26	0.00144913
q9	38	0.0004	0.0152	11	2.97	0.00256049							q9	38	0.0004	0.0152	11	2.97	0.00256049
q10	42	0.0004	0.0168	27	7.29	0.00297524							q10	42	0.0004	0.0168	27	7.29	0.00297524
p/c q11	21	0.0004	0.0084	10	2.7	0.00105191
																	25.5
K22-239
g1	62	0.0004	0.0248	38	10.26	0.00533624	0.042	0	0	0.025	0	mild	g1	62	0.0004	0.0248	38	10.26	0.00533624	0.0194909	0.004	10.5131	179.658	772.5
g2	37	0.0004	0.0148	40	10.8	0.00246009							g2	37	0.0004	0.0148	40	10.8	0.00246009
g3	46	0.0004	0.0184	40	10.8	0.00341024							g3	46	0.0004	0.0184	40	10.8	0.00341024
g4	70	0.0004	0.028	34	9.18	0.00640169							g4	70	0.0004	0.028	34	9.18	0.00640169
g5	15	0.0004	0.006	30	8.1	0.000635016							g5	15	0.0004	0.006	30	8.1	0.000635016
g6	71	0.0004	0.0284	33	8.91	0.00653936							g6	71	0.0004	0.0284	33	8.91	0.00653936
g7	33	0.0004	0.0132	56	15.12	0.00207214							g7	33	0.0004	0.0132	56	15.12	0.00207214
g8	10	0.0004	0.004	35	9.45	0.000345659							g8	10	0.0004	0.004	35	9.45	0.000345659
g9	61	0.0004	0.0244	49	13.23	0.00520766							g9	61	0.0004	0.0244	49	13.23	0.00520766
g10	65	0.0004	0.026	37	9.99	0.00572819							g10	65	0.0004	0.026	37	9.99	0.00572819
g11	66	0.0004	0.0264	62	16.74	0.00586089							g11	66	0.0004	0.0264	62	16.74	0.00586089
g12				19	5.13								g12				19	5.13
g13				36	9.72								g13				36	9.72
g14				30	8.1								g14				30	8.1
g15				50	13.5								g15				50	13.5
g16				34	9.18								g16				34	9.18
																	38.9375
K21-526
g1	60	0.0004	0.024	36	9.72	0.00508013	0	0	0	0			g1	60	0.0004	0.024	36	9.72	0.00508013	0.02228	0.00476987	11.07	165.62	789.99
g2	67	0.0004	0.0268	59	15.93	0.0059946							g2	67	0.0004	0.0268	59	15.93	0.0059946
g3	66	0.0004	0.0264	53	14.31	0.00586089							g3	66	0.0004	0.0264	53	14.31	0.00586089
g4	49	0.0004	0.0196	16	4.32	0.00374923							g4	49	0.0004	0.0196	16	4.32	0.00374923
g5	89	0.0004	0.0356	39	10.53	0.00917768							g5	89	0.0004	0.0356	39	10.53	0.00917768
g6	72	0.0004	0.0288	23	6.21	0.006678							g6	72	0.0004	0.0288	23	6.21	0.006678
g7	17	0.0004	0.0068	59	15.93	0.000766163							g7	17	0.0004	0.0068	59	15.93	0.000766163
g8	57	0.0004	0.0228	32	8.64	0.00470392							g8	57	0.0004	0.0228	32	8.64	0.00470392
g9	29	0.0004	0.0116	40	10.8	0.00170704							g9	29	0.0004	0.0116	40	10.8	0.00170704
g10	51	0.0004	0.0204	40	10.8	0.0039811							g10	51	0.0004	0.0204	40	10.8	0.0039811
g11				54	14.58								g11				54	14.58
																	41
K20-184
g1	51	0.0004	0.0204	22	5.94	0.0039811	0	0	0	0			g1	51	0.0004	0.0204	22	5.94	0.0039811	0.01768	0.00328	9.73	183.45	601.7
g2	50	0.0004	0.02	49	13.23	0.00386458							g2	50	0.0004	0.02	49	13.23	0.00386458
g3	53	0.0004	0.0212	43	11.61	0.00421756							g3	53	0.0004	0.0212	43	11.61	0.00421756
g4	66	0.0004	0.0264	47	12.69	0.00586089							g4	66	0.0004	0.0264	47	12.69	0.00586089
g5	37	0.0004	0.0148	36	9.72	0.00246009							g5	37	0.0004	0.0148	36	9.72	0.00246009
g6	49	0.0004	0.0196	29	7.83	0.00374923							g6	49	0.0004	0.0196	29	7.83	0.00374923
g7	46	0.0004	0.0184	36	9.72	0.00341024							g7	46	0.0004	0.0184	36	9.72	0.00341024
g8	49	0.0004	0.0196	41	11.07	0.00374923							g8	49	0.0004	0.0196	41	11.07	0.00374923
g9	52	0.0004	0.0208	38	10.26	0.00409876							g9	52	0.0004	0.0208	38	10.26	0.00409876
g10	40	0.0004	0.016	49	13.23	0.00276527							g10	40	0.0004	0.016	49	13.23	0.00276527
g11	35	0.0004	0.014	35	9.45	0.00226334							g11	35	0.0004	0.014	35	9.45	0.00226334
g13	27	0.0004	0.0108	38	10.26	0.00153353							g13	27	0.0004	0.0108	38	10.26	0.00153353
g14	40	0.0004	0.016	31	8.37	0.00276527							g14	40	0.0004	0.016	31	8.37	0.00276527
g15	44	0.0004	0.0176	52	14.04	0.00319026							g15	44	0.0004	0.0176	52	14.04	0.00319026
g16	24	0.0004	0.0096	37	9.99	0.00128518							g16	24	0.0004	0.0096	37	9.99	0.00128518
g17				33	8.91								g17				33	8.91
g18				12	3.24								g18				12	3.24
g19				33	8.91								g19				33	8.91
g20				18	4.86								g20				18	4.86
g21				42	11.34								g21				42	11.34
																	36.05
K20-307
g1	42	0.0004	0.0168	35	9.45	0.00297524	0	0.1	0	0.025			g1	42	0.0004	0.0168	35	9.45	0.00297524	0.0164	0.00288933	8.89071	180.7	522.223
g2	37	0.0004	0.0148	38	10.26	0.00246009							g2	37	0.0004	0.0148	38	10.26	0.00246009
g3	43	0.0004	0.0172	42	11.34	0.00308213							g3	43	0.0004	0.0172	42	11.34	0.00308213
g4	51	0.0004	0.0204	27	7.29	0.0039811							g4	51	0.0004	0.0204	27	7.29	0.0039811
g5	33	0.0004	0.0132	32	8.64	0.00207214							g5	33	0.0004	0.0132	32	8.64	0.00207214
g6	40	0.0004	0.016	43	11.61	0.00276527							g6	40	0.0004	0.016	43	11.61	0.00276527
g7				44	11.88								g7				44	11.88
g8				33	8.91								g8				33	8.91
g9				34	9.18								g9				34	9.18
g10				38	10.26								g10				38	10.26
g11				19	5.13								g11				19	5.13
g12				15	4.05								g12				15	4.05
g13				29	7.83								g13				29	7.83
g14				32	8.64								g14				32	8.64
																	32.9286
K20-344
g1	25	0.0004	0.01	51	13.77	0.00136634	0.03	0.07	0.03	0.05			g1	25	0.0004	0.01	51	13.77	0.00136634	0.0191478	0.00388	10.2321	178.5	692.6
g2	71	0.0004	0.0284	28	7.56	0.00653936							g2	71	0.0004	0.0284	28	7.56	0.00653936
g3	52	0.0004	0.0208	25	6.75	0.00409876							g3	52	0.0004	0.0208	25	6.75	0.00409876
g4	13	0.0004	0.0052	46	12.42	0.000512345							g4	13	0.0004	0.0052	46	12.42	0.000512345
g5	88	0.0004	0.0352	36	9.72	0.00902343							g5	88	0.0004	0.0352	36	9.72	0.00902343
g6	50	0.0004	0.02	21	5.67	0.00386458							g6	50	0.0004	0.02	21	5.67	0.00386458
g7	30	0.0004	0.012	23	6.21	0.0017961							g7	30	0.0004	0.012	23	6.21	0.0017961
g8	21	0.0004	0.0084	37	9.99	0.00105191							g8	21	0.0004	0.0084	37	9.99	0.00105191
g9	82	0.0004	0.0328	37	9.99	0.00811649							g9	82	0.0004	0.0328	37	9.99	0.00811649
g10	37	0.0004	0.0148	51	13.77	0.00246009							g10	37	0.0004	0.0148	51	13.77	0.00246009
g11	74	0.0004	0.0296	42	11.34	0.00695817							g11	74	0.0004	0.0296	42	11.34	0.00695817
g12	25	0.0004	0.01	28	7.56	0.00136634							g12	25	0.0004	0.01	28	7.56	0.00136634
g13	48	0.0004	0.0192	30	8.1	0.00363504							g13	48	0.0004	0.0192	30	8.1	0.00363504
g14	77	0.0004	0.0308	55	14.85	0.00738557							g14	77	0.0004	0.0308	55	14.85	0.00738557
g15	18	0.0004	0.0072	55	14.85	0.00083475							g15	18	0.0004	0.0072	55	14.85	0.00083475
g16	68	0.0004	0.0272	55	14.85	0.0061293							g16	68	0.0004	0.0272	55	14.85	0.0061293
g17	51	0.0004	0.0204	34	9.18	0.0039811							g17	51	0.0004	0.0204	34	9.18	0.0039811
g18	59	0.0004	0.0236	22	5.94	0.00495365							g18	59	0.0004	0.0236	22	5.94	0.00495365
g19	31	0.0004	0.0124	53	14.31	0.00188665							g19	31	0.0004	0.0124	53	14.31	0.00188665
g20	54	0.0004	0.0216	34	9.18	0.00433749							g20	54	0.0004	0.0216	34	9.18	0.00433749
g21	40	0.0004	0.016	16	4.32	0.00276527							g21	40	0.0004	0.016	16	4.32	0.00276527
g22	45	0.0004	0.018	23	6.21	0.00329964							g22	45	0.0004	0.018	23	6.21	0.00329964
g23	42	0.0004	0.0168	41	11.07	0.00297524							g23	42	0.0004	0.0168	41	11.07	0.00297524
g24				42	11.34								g24				42	11.34
g25				68	18.36								g25				68	18.36
g26				41	11.07								g26				41	11.07
g27				24	6.48								g27				24	6.48
g28				41	11.07								g28				41	11.07
g29				40	10.8								g29				40	10.8
																	37.8966
donors
K22-004
g1	45	0.0004	0.018	33	8.91	0.00329964	0	0	0	0			g1	45	0.0004	0.018	33	8.91	0.00329964	0.0139667	0.00234034	7.65	182.578	427.232
g2	41	0.0004	0.0164	30	8.1	0.00286961							g2	41	0.0004	0.0164	30	8.1	0.00286961
g3	22	0.0004	0.0088	16	4.32	0.00112793							g3	22	0.0004	0.0088	16	4.32	0.00112793
g4	49	0.0004	0.0196	34	9.18	0.00374923							g4	49	0.0004	0.0196	34	9.18	0.00374923
g5	35	0.0004	0.014	38	10.26	0.00226334							g5	35	0.0004	0.014	38	10.26	0.00226334
g6	51	0.0004	0.0204	34	9.18	0.0039811							g6	51	0.0004	0.0204	34	9.18	0.0039811
g7	14	0.0004	0.0056	18	4.86	0.000572585							g7	14	0.0004	0.0056	18	4.86	0.000572585
g8	35	0.0004	0.014	19	5.13	0.00226334							g8	35	0.0004	0.014	19	5.13	0.00226334
g10	22	0.0004	0.0088	31	8.37	0.00112793							g10	22	0.0004	0.0088	31	8.37	0.00112793
g11	37	0.0004	0.0148	28	7.56	0.00246009							g11	37	0.0004	0.0148	28	7.56	0.00246009
g12	29	0.0004	0.0116	32	8.64	0.00170704							g12	29	0.0004	0.0116	32	8.64	0.00170704
g13	39	0.0004	0.0156	27	7.29	0.00266222							g13	39	0.0004	0.0156	27	7.29	0.00266222
K21-072
g1	29	0.0004	0.0116	73	19.71	0.00170704	0	0	0	0.03			g1	29	0.0004	0.0116	73	19.71	0.00170704	0.0140727	0.00243885	14.6186	179.1	437.004
g2	72	0.0004	0.0288	63	17.01	0.006678							g2	72	0.0004	0.0288	63	17.01	0.006678
g3	16	0.0004	0.0064	60	16.2	0.000699564							g3	16	0.0004	0.0064	60	16.2	0.000699564
g4	49	0.0004	0.0196	61	16.47	0.00374923							g4	49	0.0004	0.0196	61	16.47	0.00374923
g5	37	0.0004	0.0148	49	13.23	0.00246009							g5	37	0.0004	0.0148	49	13.23	0.00246009
g6	31	0.0004	0.0124	43	11.61	0.00188665							g6	31	0.0004	0.0124	43	11.61	0.00188665
g7	37	0.0004	0.0148	40	10.8	0.00246009							g7	37	0.0004	0.0148	40	10.8	0.00246009
g8	13	0.0004	0.0052	20	5.4	0.000512345							g8	13	0.0004	0.0052	20	5.4	0.000512345
g9	30	0.0004	0.012	46	12.42	0.0017961							g9	30	0.0004	0.012	46	12.42	0.0017961
g10	30	0.0004	0.012	64	17.28	0.0017961							g10	30	0.0004	0.012	64	17.28	0.0017961
g11	43	0.0004	0.0172	49	13.23	0.00308213							g11	43	0.0004	0.0172	49	13.23	0.00308213
g12				68	18.36								g12				68	18.36
g13				58	15.66								g13				58	15.66
g14				64	17.28								g14				64	17.28
																	54.1429
K21-354	Transplant patient no HTN . Eval for rejection	donor no htn
g1	42	0.0004	0.0168	54	14.58	0.00297524	0	0	0	0	0	2+ interst	g1	42	0.0004	0.0168	54	14.58	0.00297524	0.0218667	0.00456514	11.88	181.1	825.816
g2	44	0.0004	0.0176	45	12.15	0.00319026							g2	44	0.0004	0.0176	45	12.15	0.00319026
g3	78	0.0004	0.0312	37	9.99	0.00752991							g3	78	0.0004	0.0312	37	9.99	0.00752991
g4				42	11.34								g4				42	11.34
g5				44	11.88								g5				44	11.88
g6				42	11.34								g6				42	11.34
g7				44	11.88								g7				44	11.88
																	44
K21-627
g1	40	0.0004	0.016	25	6.75	0.00276527	0	0	0	0			g1	40	0.0004	0.016	25	6.75	0.00276527	0.0115	0.00171771	5.94	172.17	292.69
g2	27	0.0004	0.0108	30	8.1	0.00153353							g2	27	0.0004	0.0108	30	8.1	0.00153353
g3	23	0.0004	0.0092	19	5.13	0.0012057							g3	23	0.0004	0.0092	19	5.13	0.0012057
g4	25	0.0004	0.01	14	3.78	0.00136634							g4	25	0.0004	0.01	14	3.78	0.00136634
Qk23-271
g1	52	0.0004	0.0208	29	7.83	0.00409876	0.028	0.028	0.045	0.01			g1	52	0.0004	0.0208	29	7.83	0.00409876	0.0181455	0.00336343	6.01	110.5	368.661	pc g7	29	0.0004	0.0116	23	6.21	0.00170704	0.0176	0.0032623	4.86	92	299.9	obs g15	11	0.0004	0.0044	3	0.81	0.000398783	0.0044	0.0004	0.81	61.4	24.5
g2	53	0.0004	0.0212	23	6.21	0.00421756							g2	53	0.0004	0.0212	23	6.21	0.00421756						pc g13	51	0.0004	0.0204	15	4.05	0.0039811
g3	52	0.0004	0.0208	18	4.86	0.00409876	0.01712	0.00314556	5.436				g3	52	0.0004	0.0208	18	4.86	0.00409876						pc g14	52	0.0004	0.0208	16	4.32	0.00409876		5.28e-05	92.0455	299.92										1.32e-05	61.3636
g4	38	0.0004	0.0152	29	7.83	0.00256049		5.136e-05	105.841	332.934			g4	38	0.0004	0.0152	29	7.83	0.00256049
g5	46	0.0004	0.0184	20	5.4	0.00341024							g5	46	0.0004	0.0184	20	5.4	0.00341024
g6	48	0.0004	0.0192	23	6.21	0.00363504							g6	48	0.0004	0.0192	23	6.21	0.00363504
g8	46	0.0004	0.0184	21	5.67	0.00341024							g8	46	0.0004	0.0184	21	5.67	0.00341024
g9	44	0.0004	0.0176	24	6.48	0.00319026							g9	44	0.0004	0.0176	24	6.48	0.00319026
g10	37	0.0004	0.0148	16	4.32	0.00246009							g10	37	0.0004	0.0148	16	4.32	0.00246009
g11	34	0.0004	0.0136	15	4.05	0.00216704							g11	34	0.0004	0.0136	15	4.05	0.00216704
g12	49	0.0004	0.0196	27	7.29	0.00374923							g12	49	0.0004	0.0196	27	7.29	0.00374923
pc g7	29	0.0004	0.0116	23	6.21	0.00170704
pc g13	51	0.0004	0.0204	15	4.05	0.0039811								45.3636			22.2727
pc g14	52	0.0004	0.0208	16	4.32	0.00409876
obs g15	11	0.0004	0.0044	3	0.81	0.000398783
QK23-939
g1	32	0.0004	0.0128	25	6.75	0.00197867	0.051	0	0	0.025			g1	32	0.0004	0.0128	25	6.75	0.00197867	0.0152923	0.00265215	6.705	146.14	387.563
g2	34	0.0004	0.0136	27	7.29	0.00216704							g2	34	0.0004	0.0136	27	7.29	0.00216704
g3	41	0.0004	0.0164	26	7.02	0.00286961	0.0152923	0.00265215	6.705				g3	41	0.0004	0.0164	26	7.02	0.00286961
g4	22	0.0004	0.0088	33	8.91	0.00112793		4.58769e-05	146.142	387.277			g4	22	0.0004	0.0088	33	8.91	0.00112793
g5	40	0.0004	0.016	21	5.67	0.00276527							g5	40	0.0004	0.016	21	5.67	0.00276527
g6	25	0.0004	0.01	22	5.94	0.00136634							g6	25	0.0004	0.01	22	5.94	0.00136634
g7	40	0.0004	0.016	31	8.37	0.00276527							g7	40	0.0004	0.016	31	8.37	0.00276527
g8	36	0.0004	0.0144	16	4.32	0.00236103							g8	36	0.0004	0.0144	16	4.32	0.00236103
g9	29	0.0004	0.0116	19	5.13	0.00170704							g9	29	0.0004	0.0116	19	5.13	0.00170704
g10	39	0.0004	0.0156	31	8.37	0.00266222							g10	39	0.0004	0.0156	31	8.37	0.00266222
g11	57	0.0004	0.0228	13	3.51	0.00470392							g11	57	0.0004	0.0228	13	3.51	0.00470392
g12	45	0.0004	0.018	34	9.18	0.00329964							g12	45	0.0004	0.018	34	9.18	0.00329964
g13	57	0.0004	0.0228			0.00470392							g13	57	0.0004	0.0228			0.00470392
QK24-211
g1	23	0.0004	0.0092	15	4.05	0.0012057	0.029	0	0.065	0.01			g1	23	0.0004	0.0092	15	4.05	0.0012057	0.0152308	0.00264428	5.9625	130.44	344.883													obs g14	8	0.0004	0.0032	4	1.08	0.000247333	0.0032	0.000247	1.08	112.5	27.8
g2	16	0.0004	0.0064	16	4.32	0.000699564							g2	16	0.0004	0.0064	16	4.32	0.000699564																											9.6e-06	112.5	27.7875
g3	55	0.0004	0.022	21	5.67	0.00445853	0.0143714	0.00247307	5.58692				g3	55	0.0004	0.022	21	5.67	0.00445853
g4	33	0.0004	0.0132	29	7.83	0.00207214		4.31143e-05	129.597	320.493			g4	33	0.0004	0.0132	29	7.83	0.00207214
g5	48	0.0004	0.0192	17	4.59	0.00363504							g5	48	0.0004	0.0192	17	4.59	0.00363504
g6	39	0.0004	0.0156	26	7.02	0.00266222							g6	39	0.0004	0.0156	26	7.02	0.00266222
g7	27	0.0004	0.0108	18	4.86	0.00153353							g7	27	0.0004	0.0108	18	4.86	0.00153353
g8	43	0.0004	0.0172	25	6.75	0.00308213							g8	43	0.0004	0.0172	25	6.75	0.00308213
g9	43	0.0004	0.0172	25	6.75	0.00308213							g9	43	0.0004	0.0172	25	6.75	0.00308213
g10	41	0.0004	0.0164	25	6.75	0.00286961							g10	41	0.0004	0.0164	25	6.75	0.00286961
g11	38	0.0004	0.0152	22	5.94	0.00256049							g11	38	0.0004	0.0152	22	5.94	0.00256049
g12	49	0.0004	0.0196	26	7.02	0.00374923							g12	49	0.0004	0.0196	26	7.02	0.00374923
g13	40	0.0004	0.016			0.00276527							g13	40	0.0004	0.016			0.00276527
obs g14	8	0.0004	0.0032	4	1.08	0.000247333
QK23-625
g1	32	0.0004	0.0128	35	9.45	0.00197867	0.068	0.051	0.082	0.04			g1	32	0.0004	0.0128	35	9.45	0.00197867	0.0154	0.00265293	7.1325	154.38	409.57	col g13	31	0.0004	0.0124	23	6.21	0.00188665	0.0092	0.0012324	4.68	169.57	208.608	obs g16	11	0.0004	0.0044	10	2.7	0.000398783	0.0053	0.000548783	2.7	169.811	93.2264
g2	26	0.0004	0.0104	24	6.48	0.00144913							g2	26	0.0004	0.0104	24	6.48	0.00144913						col g14	19	0.0004	0.0076	17	4.59	0.00090527						obs g17	21	0.0004	0.0084			0.00105191
g3	42	0.0004	0.0168	25	6.75	0.00297524	0.0122947	0.00198566	6.39563				g3	42	0.0004	0.0168	25	6.75	0.00297524						col g15	19	0.0004	0.0076	12	3.24	0.00090527						obs g19	10	0.0004	0.004			0.000345659
g4	38	0.0004	0.0152	28	7.56	0.00256049		3.68842e-05	173.323	344.913			g4	38	0.0004	0.0152	28	7.56	0.00256049																		obs g20	11	0.0004	0.0044			0.000398783
g5	33	0.0004	0.0132	24	6.48	0.00207214							g5	33	0.0004	0.0132	24	6.48	0.00207214
g6	30	0.0004	0.012	28	7.56	0.0017961							g6	30	0.0004	0.012	28	7.56	0.0017961
g7	31	0.0004	0.0124	14	3.78	0.00188665							g7	31	0.0004	0.0124	14	3.78	0.00188665
g8	43	0.0004	0.0172	18	4.86	0.00308213							g8	43	0.0004	0.0172	18	4.86	0.00308213
g9	51	0.0004	0.0204	31	8.37	0.0039811							g9	51	0.0004	0.0204	31	8.37	0.0039811
g10	46	0.0004	0.0184	42	11.34	0.00341024							g10	46	0.0004	0.0184	42	11.34	0.00341024
g11	39	0.0004	0.0156	20	5.4	0.00266222							g11	39	0.0004	0.0156	20	5.4	0.00266222
g12	51	0.0004	0.0204	28	7.56	0.0039811							g12	51	0.0004	0.0204	28	7.56	0.0039811
col g13	31	0.0004	0.0124	23	6.21	0.00188665
col g14	19	0.0004	0.0076	17	4.59	0.00090527
col g15	19	0.0004	0.0076	12	3.24	0.00090527
obs g16	11	0.0004	0.0044	10	2.7	0.000398783
obs g17	21	0.0004	0.0084			0.00105191
obs g19	10	0.0004	0.004			0.000345659
obs g20	11	0.0004	0.0044			0.000398783
Qk23-345
g1	36	0.0004	0.0144	31	8.37	0.00236103	0.014	0.029	0.046	0.007			g1	36	0.0004	0.0144	31	8.37	0.00236103	0.0145714	0.00244671	7.75286	177.35	433.98	col g15	21	0.0004	0.0084	22	5.94	0.00105191	0.0086	0.00108992	5.67	219.767	239.547	obs g17	25	0.0004	0.01	7	1.89	0.00136634	0.01	0.00137	1.89	63	86.31
g2	33	0.0004	0.0132	37	9.99	0.00207214							g2	33	0.0004	0.0132	37	9.99	0.00207214						col g16	22	0.0004	0.0088	20	5.4	0.00112793
g3	22	0.0004	0.0088	19	5.13	0.00112793	0.0136	0.00222354	7.16294				g3	22	0.0004	0.0088	19	5.13	0.00112793
g4	41	0.0004	0.0164	25	6.75	0.00286961		4.08e-05	175.562	389.748			g4	41	0.0004	0.0164	25	6.75	0.00286961
g5	33	0.0004	0.0132	44	11.88	0.00207214							g5	33	0.0004	0.0132	44	11.88	0.00207214
g6	22	0.0004	0.0088	24	6.48	0.00112793							g6	22	0.0004	0.0088	24	6.48	0.00112793
g7	36	0.0004	0.0144	23	6.21	0.00236103							g7	36	0.0004	0.0144	23	6.21	0.00236103
g8	44	0.0004	0.0176	29	7.83	0.00319026							g8	44	0.0004	0.0176	29	7.83	0.00319026
g9	32	0.0004	0.0128	28	7.56	0.00197867							g9	32	0.0004	0.0128	28	7.56	0.00197867
g10	43	0.0004	0.0172	12	3.24	0.00308213							g10	43	0.0004	0.0172	12	3.24	0.00308213
g11	36	0.0004	0.0144	36	9.72	0.00236103							g11	36	0.0004	0.0144	36	9.72	0.00236103
g12	36	0.0004	0.0144	33	8.91	0.00236103							g12	36	0.0004	0.0144	33	8.91	0.00236103
g13	44	0.0004	0.0176	37	9.99	0.00319026							g13	44	0.0004	0.0176	37	9.99	0.00319026
g14	52	0.0004	0.0208	24	6.48	0.00409876							g14	52	0.0004	0.0208	24	6.48	0.00409876
col g15	21	0.0004	0.0084	22	5.94	0.00105191
col g16	22	0.0004	0.0088	20	5.4	0.00112793
obs g17	25	0.0004	0.01	7	1.89	0.00136634
QK24-769
g1	48	0.0004	0.0192	26	7.02	0.00363504	0.031	0.062	0	0.035			g1	48	0.0004	0.0192	26	7.02	0.00363504	0.01752	0.003317	8.58214	163.28	541.6	col g15	15	0.0004	0.006	25	6.75	0.000635016	0.0118	0.00191264	6.75	190.7	364.2
g2	53	0.0004	0.0212	14	3.78	0.00421756							g2	53	0.0004	0.0212	14	3.78	0.00421756						col g16	44	0.0004	0.0176			0.00319026
g3	36	0.0004	0.0144	33	8.91	0.00236103							g3	36	0.0004	0.0144	33	8.91	0.00236103
g4	52	0.0004	0.0208	34	9.18	0.00409876	0.0168471	0.00315178	8.46				g4	52	0.0004	0.0208	34	9.18	0.00409876
g5	57	0.0004	0.0228	26	7.02	0.00470392		5.05412e-05	167.525	527.703			g5	57	0.0004	0.0228	26	7.02	0.00470392
g6	28	0.0004	0.0112	40	10.8	0.00161951							g6	28	0.0004	0.0112	40	10.8	0.00161951
g7	59	0.0004	0.0236	39	10.53	0.00495365							g7	59	0.0004	0.0236	39	10.53	0.00495365
g8	57	0.0004	0.0228	26	7.02	0.00470392							g8	57	0.0004	0.0228	26	7.02	0.00470392
g9	64	0.0004	0.0256	33	8.91	0.00559651							g9	64	0.0004	0.0256	33	8.91	0.00559651
g10	16	0.0004	0.0064	51	13.77	0.000699564							g10	16	0.0004	0.0064	51	13.77	0.000699564
g11	30	0.0004	0.012	42	11.34	0.0017961							g11	30	0.0004	0.012	42	11.34	0.0017961
g12	31	0.0004	0.0124	28	7.56	0.00188665							g12	31	0.0004	0.0124	28	7.56	0.00188665
g13	49	0.0004	0.0196	26	7.02	0.00374923							g13	49	0.0004	0.0196	26	7.02	0.00374923
g14	19	0.0004	0.0076	27	7.29	0.00090527							g14	19	0.0004	0.0076	27	7.29	0.00090527
g15	58	0.0004	0.0232			0.00482825							g15	58	0.0004	0.0232			0.00482825
col g15	15	0.0004	0.006	25	6.75	0.000635016
col g16	44	0.0004	0.0176			0.00319026
Qk23-685
g1	39	0.0004	0.0156	35	9.45	0.00266222	0	0.019	0.053	0.008			g1	39	0.0004	0.0156	35	9.45	0.00266222	0.0152571	0.00261933	7.61786	166.33	435.618	col g15	28	0.0004	0.0112	20	5.4	0.00161951	0.0112	0.00162	5.4	160.7	260.4
g2	30	0.0004	0.012	25	6.75	0.0017961							g2	30	0.0004	0.012	25	6.75	0.0017961
g3	29	0.0004	0.0116	34	9.18	0.00170704	0.0149867	0.00255267	7.47				g3	29	0.0004	0.0116	34	9.18	0.00170704
g4	40	0.0004	0.016	34	9.18	0.00276527		4.496e-05	166.148	424.175			g4	40	0.0004	0.016	34	9.18	0.00276527
g5	33	0.0004	0.0132	32	8.64	0.00207214							g5	33	0.0004	0.0132	32	8.64	0.00207214
g6	43	0.0004	0.0172	22	5.94	0.00308213							g6	43	0.0004	0.0172	22	5.94	0.00308213
g7	54	0.0004	0.0216	29	7.83	0.00433749							g7	54	0.0004	0.0216	29	7.83	0.00433749
g8	37	0.0004	0.0148	21	5.67	0.00246009							g8	37	0.0004	0.0148	21	5.67	0.00246009
g9	35	0.0004	0.014	11	2.97	0.00226334							g9	35	0.0004	0.014	11	2.97	0.00226334
g10	51	0.0004	0.0204	27	7.29	0.0039811							g10	51	0.0004	0.0204	27	7.29	0.0039811
g11	24	0.0004	0.0096	34	9.18	0.00128518							g11	24	0.0004	0.0096	34	9.18	0.00128518
g12	41	0.0004	0.0164	24	6.48	0.00286961							g12	41	0.0004	0.0164	24	6.48	0.00286961
g13	46	0.0004	0.0184	32	8.64	0.00341024							g13	46	0.0004	0.0184	32	8.64	0.00341024
g14	32	0.0004	0.0128	35	9.45	0.00197867							g14	32	0.0004	0.0128	35	9.45	0.00197867
col g15	28	0.0004	0.0112	20	5.4	0.00161951
QK23-503
g1	22	0.0004	0.0088	25	6.75	0.00112793	0.02	0.04	0.039	0.007			g1	22	0.0004	0.0088	25	6.75	0.00112793	0.01024	0.00146	5.805	188.96	275.89	col g16	28	0.0004	0.0112	20	5.4	0.00161951	0.00986667	0.00134877	5.265	177.8	240.1
g2	23	0.0004	0.0092	20	5.4	0.0012057							g2	23	0.0004	0.0092	20	5.4	0.0012057						col g17	20	0.0004	0.008	19	5.13	0.000977671
g3	32	0.0004	0.0128	17	4.59	0.00197867	0.0101778	0.00144166	5.7375				g3	32	0.0004	0.0128	17	4.59	0.00197867						col g18	26	0.0004	0.0104			0.00144913
g4	21	0.0004	0.0084	25	6.75	0.00105191		3.05333e-05	188.115	270.885			g4	21	0.0004	0.0084	25	6.75	0.00105191
g5	40	0.0004	0.016	20	5.4	0.00276527							g5	40	0.0004	0.016	20	5.4	0.00276527
g6	22	0.0004	0.0088	26	7.02	0.00112793							g6	22	0.0004	0.0088	26	7.02	0.00112793
g7	41	0.0004	0.0164	21	5.67	0.00286961							g7	41	0.0004	0.0164	21	5.67	0.00286961
g8	12	0.0004	0.0048	21	5.67	0.00045438							g8	12	0.0004	0.0048	21	5.67	0.00045438
g9	20	0.0004	0.008	19	5.13	0.000977671							g9	20	0.0004	0.008	19	5.13	0.000977671
g10	27	0.0004	0.0108	22	5.94	0.00153353							g10	27	0.0004	0.0108	22	5.94	0.00153353
g11	22	0.0004	0.0088	21	5.67	0.00112793							g11	22	0.0004	0.0088	21	5.67	0.00112793
g12	20	0.0004	0.008	22	5.94	0.000977671							g12	20	0.0004	0.008	22	5.94	0.000977671
g13	31	0.0004	0.0124	23	6.21	0.00188665							g13	31	0.0004	0.0124	23	6.21	0.00188665
g14	27	0.0004	0.0108	19	5.13	0.00153353							g14	27	0.0004	0.0108	19	5.13	0.00153353
g15	24	0.0004	0.0096			0.00128518							g15	24	0.0004	0.0096			0.00128518
col g16	28	0.0004	0.0112	20	5.4	0.00161951
col g17	20	0.0004	0.008	19	5.13	0.000977671
col g18	26	0.0004	0.0104			0.00144913
QK23-231
g1	43	0.0004	0.0172	34	9.18	0.00308213	0.118	0.078	0.092	0.09			g1	43	0.0004	0.0172	34	9.18	0.00308213	0.0182857	0.0034227	6.90429	125.853	430.417	col g14	25	0.0004	0.01	16	4.32	0.00136634	0.0132	0.00212434	3.11	78.5354	166.495	obs g17	14	0.0004	0.0056			0.000572585	0.00573333	0.000675456
g2	38	0.0004	0.0152	24	6.48	0.00256049							g2	38	0.0004	0.0152	24	6.48	0.00256049						col g 15	29	0.0004	0.0116			0.00170704		3.96e-05	78.5354			obs g18	4	0.0004	0.0016			8.74455e-05
g3	44	0.0004	0.0176	27	7.29	0.00319026	0.01564	0.00281586	6.42938				g3	44	0.0004	0.0176	27	7.29	0.00319026						col g16	45	0.0004	0.018	7	1.89	0.00329964						obs g19	25	0.0004	0.01			0.00136634
g4	49	0.0004	0.0196	19	5.13	0.00374923		4.692e-05	137.087	386.585			g4	49	0.0004	0.0196	19	5.13	0.00374923
g5	56	0.0004	0.0224	21	5.67	0.00458068							g5	56	0.0004	0.0224	21	5.67	0.00458068
g6	35	0.0004	0.014	33	8.91	0.00226334							g6	35	0.0004	0.014	33	8.91	0.00226334
g7	59	0.0004	0.0236	32	8.64	0.00495365							g7	59	0.0004	0.0236	32	8.64	0.00495365
g8	45	0.0004	0.018	15	4.05	0.00329964							g8	45	0.0004	0.018	15	4.05	0.00329964
g9	56	0.0004	0.0224	20	5.4	0.00458068							g9	56	0.0004	0.0224	20	5.4	0.00458068
g10	37	0.0004	0.0148	27	7.29	0.00246009							g10	37	0.0004	0.0148	27	7.29	0.00246009
g11	48	0.0004	0.0192	30	8.1	0.00363504							g11	48	0.0004	0.0192	30	8.1	0.00363504
g12	39	0.0004	0.0156	25	6.75	0.00266222							g12	39	0.0004	0.0156	25	6.75	0.00266222
g13	58	0.0004	0.0232	24	6.48	0.00482825							g13	58	0.0004	0.0232	24	6.48	0.00482825
g14	33	0.0004	0.0132	27	7.29	0.00207214							g14	33	0.0004	0.0132	27	7.29	0.00207214
col g14	25	0.0004	0.01	16	4.32	0.00136634
col g 15	29	0.0004	0.0116			0.00170704
col g16	45	0.0004	0.018	7	1.89	0.00329964
obs g17	14	0.0004	0.0056			0.000572585
obs g18	4	0.0004	0.0016			8.74455e-05
obs g19	25	0.0004	0.01			0.00136634
Qk23-941
g1	102	0.0004	0.0408	37	9.99	0.0112602	0.042	0.083	0.06	0.062			g1	102	0.0004	0.0408	37	9.99	0.0112602	0.02945	0.00719265	11.2219	127.02	913.274	col g17	26	0.0004	0.0104	16	4.32	0.00144913	0.0130667	0.00210283	4.32	99.3	208.53
g2	110	0.0004	0.044	49	13.23	0.0126106							g2	110	0.0004	0.044	49	13.23	0.0126106						col g18	46	0.0004	0.0184	8	2.16	0.00341024
g3	58	0.0004	0.0232	43	11.61	0.00482825	0.0268632	0.00638899	10.1321				g3	58	0.0004	0.0232	43	11.61	0.00482825						col g19	26	0.0004	0.0104	24	6.48	0.00144913
g4	46	0.0004	0.0184	35	9.45	0.00341024		8.05895e-05	125.709	803.277			g4	46	0.0004	0.0184	35	9.45	0.00341024
g6	98	0.0004	0.0392	26	7.02	0.0106044							g6	98	0.0004	0.0392	26	7.02	0.0106044
g6	53	0.0004	0.0212	41	11.07	0.00421756							g6	53	0.0004	0.0212	41	11.07	0.00421756
g7	99	0.0004	0.0396	31	8.37	0.0107671							g7	99	0.0004	0.0396	31	8.37	0.0107671
g8	20	0.0004	0.008	37	9.99	0.000977671							g8	20	0.0004	0.008	37	9.99	0.000977671
g9	61	0.0004	0.0244	39	10.53	0.00520766							g9	61	0.0004	0.0244	39	10.53	0.00520766
g10	84	0.0004	0.0336	53	14.31	0.00841524							g10	84	0.0004	0.0336	53	14.31	0.00841524
g11	75	0.0004	0.03	41	11.07	0.00709969							g11	75	0.0004	0.03	41	11.07	0.00709969
g12	68	0.0004	0.0272	41	11.07	0.0061293							g12	68	0.0004	0.0272	41	11.07	0.0061293
g13	66	0.0004	0.0264	53	14.31	0.00586089							g13	66	0.0004	0.0264	53	14.31	0.00586089
g14	107	0.0004	0.0428	45	12.15	0.0120983							g14	107	0.0004	0.0428	45	12.15	0.0120983
g15	63	0.0004	0.0252	47	12.69	0.00546586							g15	63	0.0004	0.0252	47	12.69	0.00546586
g16	68	0.0004	0.0272	47	12.69	0.0061293							g16	68	0.0004	0.0272	47	12.69	0.0061293
col g17	26	0.0004	0.0104	16	4.32	0.00144913
col g18	46	0.0004	0.0184	8	2.16	0.00341024
col g19	26	0.0004	0.0104	24	6.48	0.00144913
QK23-73
g1	26	0.0004	0.0104	19	5.13	0.00144913	0.023	0.034	0	0			g1	26	0.0004	0.0104	19	5.13	0.00144913	0.0109143	0.00161301	5.90143	135.76	218.574	col g15	21	0.0004	0.0084	19	5.13	0.00105191	0.0084	0.001052	5.13	203.571	214.157	obs g16	8	0.0004	0.0032	6	1.62	0.000247333	0.0032	0.000247	1.62	168.75	41.6
g2	16	0.0004	0.0064	19	5.13	0.000699564							g2	16	0.0004	0.0064	19	5.13	0.000699564
g3	27	0.0004	0.0108	34	9.18	0.00153353	0.010275	0.00149259	5.58563				g3	27	0.0004	0.0108	34	9.18	0.00153353
g4	32	0.0004	0.0128	19	5.13	0.00197867		3.0825e-05	181.351	270.214			g4	32	0.0004	0.0128	19	5.13	0.00197867
g5	19	0.0004	0.0076	26	7.02	0.00090527							g5	19	0.0004	0.0076	26	7.02	0.00090527
g6	24	0.0004	0.0096	11	2.97	0.00128518							g6	24	0.0004	0.0096	11	2.97	0.00128518
g7	28	0.0004	0.0112	25	6.75	0.00161951							g7	28	0.0004	0.0112	25	6.75	0.00161951
g8	24	0.0004	0.0096	24	6.48	0.00128518							g8	24	0.0004	0.0096	24	6.48	0.00128518
g9	49	0.0004	0.0196	24	6.48	0.00374923							g9	49	0.0004	0.0196	24	6.48	0.00374923
g10	21	0.0004	0.0084	15	4.05	0.00105191							g10	21	0.0004	0.0084	15	4.05	0.00105191
g11	37	0.0004	0.0148	22	5.94	0.00246009							g11	37	0.0004	0.0148	22	5.94	0.00246009
g12	16	0.0004	0.0064	20	5.4	0.000699564							g12	16	0.0004	0.0064	20	5.4	0.000699564
g13	32	0.0004	0.0128	18	4.86	0.00197867							g13	32	0.0004	0.0128	18	4.86	0.00197867
g14	31	0.0004	0.0124	30	8.1	0.00188665							g14	31	0.0004	0.0124	30	8.1	0.00188665
col g15	21	0.0004	0.0084	19	5.13	0.00105191
obs g16	8	0.0004	0.0032	6	1.62	0.000247333
QK23-403
g1	51	0.0004	0.0204	29	7.83	0.0039811	0.14	0.035	0.053	0.062			g1	51	0.0004	0.0204	29	7.83	0.0039811	0.0183467	0.00359758	7.02	127.6	459.2	col g16	26	0.0004	0.0104	22	5.94	0.00144913	0.0124	0.00196915	4.806	129.194	254.511	obs g21	26	0.0004	0.0104	7	1.89	0.00144913	0.0083	0.00104457	2.16	86.4	90.7
g2	58	0.0004	0.0232	26	7.02	0.00482825							g2	58	0.0004	0.0232	26	7.02	0.00482825						col g17	18	0.0004	0.0072	14	3.78	0.00083475						obs g22	21	0.0004	0.0084	9	2.43	0.00105191
g3	33	0.0004	0.0132	34	9.18	0.00207214	0.0154333	0.00283282	5.74875				g3	33	0.0004	0.0132	34	9.18	0.00207214						col g18	38	0.0004	0.0152	12	3.24	0.00256049						obs g23	16	0.0004	0.0064	9	2.43	0.000699564
g4	50	0.0004	0.02	18	4.86	0.00386458		4.63e-05	124.163	351.381			g4	50	0.0004	0.02	18	4.86	0.00386458						col g19	48	0.0004	0.0192	11	2.97	0.00363504						obs g24	20	0.0004	0.008	7	1.89	0.000977671
g5	18	0.0004	0.0072	20	5.4	0.00083475							g5	18	0.0004	0.0072	20	5.4	0.00083475						col g20	25	0.0004	0.01	30	8.1	0.00136634
g6	56	0.0004	0.0224	21	5.67	0.00458068							g6	56	0.0004	0.0224	21	5.67	0.00458068
g7	61	0.0004	0.0244	29	7.83	0.00520766							g7	61	0.0004	0.0244	29	7.83	0.00520766
g8	30	0.0004	0.012	24	6.48	0.0017961							g8	30	0.0004	0.012	24	6.48	0.0017961
g9	17	0.0004	0.0068	19	5.13	0.000766163							g9	17	0.0004	0.0068	19	5.13	0.000766163
g10	38	0.0004	0.0152	29	7.83	0.00256049							g10	38	0.0004	0.0152	29	7.83	0.00256049
g11	44	0.0004	0.0176	25	6.75	0.00319026							g11	44	0.0004	0.0176	25	6.75	0.00319026
g12	27	0.0004	0.0108	30	8.1	0.00153353							g12	27	0.0004	0.0108	30	8.1	0.00153353
g13	83	0.0004	0.0332	26	7.02	0.00826542							g13	83	0.0004	0.0332	26	7.02	0.00826542
g14	69	0.0004	0.0276	33	8.91	0.006265							g14	69	0.0004	0.0276	33	8.91	0.006265
g15	53	0.0004	0.0212	27	7.29	0.00421756							g15	53	0.0004	0.0212	27	7.29	0.00421756
col g16	26	0.0004	0.0104	22	5.94	0.00144913
col g17	18	0.0004	0.0072	14	3.78	0.00083475
col g18	38	0.0004	0.0152	12	3.24	0.00256049
col g19	48	0.0004	0.0192	11	2.97	0.00363504
col g20	25	0.0004	0.01	30	8.1	0.00136634
obs g21	26	0.0004	0.0104	7	1.89	0.00144913
obs g22	21	0.0004	0.0084	9	2.43	0.00105191
obs g23	16	0.0004	0.0064	9	2.43	0.000699564
obs g24	20	0.0004	0.008	7	1.89	0.000977671
Qk23-283
g1	65	0.0004	0.026	23	6.21	0.00572819	0.09	0.068	0.054	0.087			g1	65	0.0004	0.026	23	6.21	0.00572819	0.0174286	0.00333076	7.86857	150.48	501.1	col g15	46	0.0004	0.0184	15	4.05	0.00341024	0.0176	0.00319817	6.12	115.9	370.88	obs g19	25	0.0004	0.01	18	4.86	0.00136634	0.0086	0.00110362	2.835	109.884	120.89
g2	14	0.0004	0.0056	41	11.07	0.000572585							g2	14	0.0004	0.0056	41	11.07	0.000572585						col g16	39	0.0004	0.0156	25	6.75	0.00266222						obs g20	24	0.0004	0.0096	14	3.78	0.00128518
g3	68	0.0004	0.0272	41	11.07	0.0061293	0.0157714	0.0028876	6.66				g3	68	0.0004	0.0272	41	11.07	0.0061293						col g17	47	0.0004	0.0188	28	7.56	0.00352204						obs g21	15	0.0004	0.006	1	0.27	0.000635016
g4	21	0.0004	0.0084	24	6.48	0.00105191		4.73143e-05	140.803	406.922			g4	21	0.0004	0.0084	24	6.48	0.00105191																		obs g22	22	0.0004	0.0088	9	2.43	0.00112793
g5	59	0.0004	0.0236	40	10.8	0.00495365							g5	59	0.0004	0.0236	40	10.8	0.00495365
g6	24	0.0004	0.0096	27	7.29	0.00128518							g6	24	0.0004	0.0096	27	7.29	0.00128518
g7	50	0.0004	0.02	17	4.59	0.00386458							g7	50	0.0004	0.02	17	4.59	0.00386458
g8	56	0.0004	0.0224	33	8.91	0.00458068							g8	56	0.0004	0.0224	33	8.91	0.00458068
g9	44	0.0004	0.0176	26	7.02	0.00319026							g9	44	0.0004	0.0176	26	7.02	0.00319026
g10	65	0.0004	0.026	36	9.72	0.00572819							g10	65	0.0004	0.026	36	9.72	0.00572819
g11	30	0.0004	0.012	33	8.91	0.0017961							g11	30	0.0004	0.012	33	8.91	0.0017961
g12	32	0.0004	0.0128	25	6.75	0.00197867							g12	32	0.0004	0.0128	25	6.75	0.00197867
g13	36	0.0004	0.0144	22	5.94	0.00236103							g13	36	0.0004	0.0144	22	5.94	0.00236103
g14	46	0.0004	0.0184	20	5.4	0.00341024							g14	46	0.0004	0.0184	20	5.4	0.00341024
col g15	46	0.0004	0.0184	15	4.05	0.00341024
col g16	39	0.0004	0.0156	25	6.75	0.00266222
col g17	47	0.0004	0.0188	28	7.56	0.00352204
obs g19	25	0.0004	0.01	18	4.86	0.00136634
obs g20	24	0.0004	0.0096	14	3.78	0.00128518
obs g21	15	0.0004	0.006	1	0.27	0.000635016
obs g22	22	0.0004	0.0088	9	2.43	0.00112793
QK23-710
g1	22	0.0004	0.0088	18	4.86	0.00112793	0.056	0.042	0.063	0.022			g1	22	0.0004	0.0088	18	4.86	0.00112793	0.0134667	0.00217604	6.12692	151.66	330.01	col g16	26	0.0004	0.0104	14	3.78	0.00144913	0.0096	0.00128853	3.78	131.25	169.312	obs g18	11	0.0004	0.0044	4	1.08	0.000398783	0.00386667	0.000337937	1.08	65.1	22
g2	30	0.0004	0.012	23	6.21	0.0017961							g2	30	0.0004	0.012	23	6.21	0.0017961						col g17	22	0.0004	0.0088	14	3.78	0.00112793						obs g19	12	0.0004	0.0048			0.00045438
g3	40	0.0004	0.016	31	8.37	0.00276527	0.01164	0.00181158	5.51813				g3	40	0.0004	0.016	31	8.37	0.00276527																		obs g20	6	0.0004	0.0024			0.000160648
g4	37	0.0004	0.0148	25	6.75	0.00246009		3.492e-05	158.112	286.184			g4	37	0.0004	0.0148	25	6.75	0.00246009
g5	22	0.0004	0.0088	17	4.59	0.00112793							g5	22	0.0004	0.0088	17	4.59	0.00112793
g6	34	0.0004	0.0136	26	7.02	0.00216704							g6	34	0.0004	0.0136	26	7.02	0.00216704
g7	40	0.0004	0.016	17	4.59	0.00276527							g7	40	0.0004	0.016	17	4.59	0.00276527
g8	42	0.0004	0.0168	35	9.45	0.00297524							g8	42	0.0004	0.0168	35	9.45	0.00297524
g9	18	0.0004	0.0072	24	6.48	0.00083475							g9	18	0.0004	0.0072	24	6.48	0.00083475
g10	42	0.0004	0.0168	26	7.02	0.00297524							g10	42	0.0004	0.0168	26	7.02	0.00297524
g11	36	0.0004	0.0144	25	6.75	0.00236103							g11	36	0.0004	0.0144	25	6.75	0.00236103
g12	40	0.0004	0.016	14	3.78	0.00276527							g12	40	0.0004	0.016	14	3.78	0.00276527
g13	37	0.0004	0.0148	14	3.78	0.00246009							g13	37	0.0004	0.0148	14	3.78	0.00246009
g14	35	0.0004	0.014			0.00226334							g14	35	0.0004	0.014			0.00226334
g15	30	0.0004	0.012			0.0017961							g15	30	0.0004	0.012			0.0017961
col g16	26	0.0004	0.0104	14	3.78	0.00144913
col g17	22	0.0004	0.0088	14	3.78	0.00112793
obs g18	11	0.0004	0.0044	4	1.08	0.000398783
obs g19	12	0.0004	0.0048			0.00045438
obs g20	6	0.0004	0.0024			0.000160648

## Sheet: Group A-2
Case	HTN	age	sex	BP	MAP	creat	obs glom	P/C glom	Art IT	IF/TA	all gl-1	1-av area	1-av Vol	1-ave nt	1-p dens	1-p/glom	g0 gl-0	0-av area	0-av Vol	0-av nt	0-p dens	0-p glom	P/C gl-2	2-av area	2-av Vol	2-av nt	2-p dens	2-p glom	Obs gl-3	3-av area	3-av Vol	3-av nt	3-p dens	3-p glom
Group A
K23-376	1	41	f	mild	111	0.87	0.06	0	0.12	0.05	1=0	0.01581	2.87	8.24	175.2	502.3	0	0.01581	2.87	8.24	175.2	502.3
K22-166	1	53	m	elev nos	153	3.2	0.25	0.38	0.08	0.64	1	0.010311	1.528	6.66	215.32	329.02	0	0.0145	2.41	6.95	159.83	385.66	2	0.00696	0.819	6.43	307.76	252.05
K22-198	1	50	f	3 mo	126	0.6	0	0	0	0.06	1=0	0.01951	3.9	10.962	187.4	730.86	0	0.01951	3.9	10.962	187.4	730.86
K22-286	1	58	f		122	1	0.47	0	0.21	0.27	1	0.0196	4.17	8.91	151.5	631.3	0	0.023	5.16	11.1	160.92	831.01							3	1.053	1.51	3.1	96.8	101.7
K22-390	1	36	m	elev nos	170		0.13	0.3	0.39	0.6	1	0.01142	1.777	6.12	178.686	317.525	0	0.01357	2.25	6.44	143.8	323.4	2	0.0087	1.177	6.15	235.6	277.3	3	0.0056	0.573	1.35	80.36	46.04
K21-062	1	40	f	3 mo	110	0.8	0	0.08	0.02	0.1	1=0	0.01876	3.621	10.62	180.54	653.72	0	0.01876	3.621	10.62	180.54	653.72
K21-110	1	45	m	10 yrs	125	2.3	0.5	0.06	0.25	0.01	1	0.019667	4.09	9.5	161.08	659	0	0.02256	4.61	10.33	157.91	727.82	2	0.0052	0.000512	6.21	398.08	203.82
K21-266	1	65	m	on HD	120	3.8	0.16	0.26	0.24	0.29	1	0.01814	3.52	7.39	135.71	477.56	0	0.01996	4.01	8.45	141.1	565.7	2	0.01505	2.61	7.05	145.7	424.1	3	0.008	0.978	1.35	56.25	55.01
K21-287	1	47	m	1 mo	172	2.9	0.32	0.26	0.31	0.59	1	0.01346	2.41	7.48	185.27	446.31	0	0.02109	4.26	12.27	194.7	828.6	2	0.00872	1.26	5.78	220.9	278.3	3	0.0081	1.087	2.52	103.7	112.7
K21-355	1	55	m	5 mos	190	3	0.26	0.56	0.35	0.69	1	0.01255	2.07	7.53	199.9	413.79	0	0.0168	3.05	8.91	176.8	539.2	2	0.01259	2.03	8.04	212.81	432	3	0.0061	0.71	1.01	55.33	39.28
K21-375	1	59	f	elev nos	118	1.5	0.43	0	0.08	0.46	1	0.01793	3.74	9.6	178.47	667.49	0	0.02449	5.57	13.11	178.44	993.91							3	0.00949	1.38	2.31	81.32	112.22
K21-388	1	30	m	elev nos	120	1.2	0.08	0.13	0.16	0.1	1	0.0168	3.12	9.43	186.7	582.6	0	0.018	3.39	9.79	181.7	615.96	2	0.0111	1.79	8.37	252.11	451.27	3	0.0096	0.00129	4.59	159.38	205.59
K21-396	1	67	m	1 yr	120	2	0.22	0.33	0.14	0.14	1	0.0183	4.02	8.775	159.84	642.7	0	0.024	5.467	10.73	149.1	814.9	2	0.0088	1.157	6.3	242.3	280.4
K21-405	1	61	f	elev nos	115	2	0.38	0.23	0.23	0.45	1	0.02425	6.176	6.01	82.58	510	0	0.03744	10.3	11.88	105.8	1421.42	2	0.0132	2.226	4.68	118.18	263.07	3	0.0012	1.21	0.81	29.35	35.6
K21-423	1	47	m	elev nos	118		0.2	0.29	0.08	0.42	1	0.02607	6.31	13.23	169.18	1067.54	0	0.0337	8.76	15.93	157.6	1380.3	2	0.01413	2.32	11.25	265.33	615.57
K21-496	1	45	m	sev yrs, rx	157	2.5	0.22	0	0.22	0.4	1	0.02608	6.28	9.72	124.2	780.2	0	0.0279	6.37	11.43	136.56	869.47							3	0.0188	3.53	3.65	64.6	228.1
K21-539	1	56	m	elev?	109	1.7	0.17	0	0.12	0.02	1=0	0.0176	3.37	9.03	171.02	576.35	0	0.0176	0.00337	9.03	171.02	576.35
K20-157	1	40	m	elev no rx	137	1.3	0.06	0	0.12	0.27	1=0	0.0188	3.77	8.85	147.5	556.1	0	0.0188	3.77	8.85	147.5	556.1
K20-237	1	38	f	w preg	113	1.7	0.11	0.11	0.1	0.14	1	0.01498	2.75	8.52	189.8	521.8	0	0.01817	3.47	9.72	178.4	611.7	2	0.0064	0.7	7	365.6	255.9	3	0.0012	0.568	1.62	450	255.6
K20-435	1	50	m	1 yr	115		0.11	0	0.08	0.16	1	0.01052	1.53	5.7	181.4	277.5	0	0.01049	1.54	6.1	203.6	313.5							3	0.0024	0.16	2.43	337.5	54
K20-512	1	40	f	new htn	109	1.4	0	0.11		0.05	1	0.0188	3.6	10.16	180.12	652.03	0	0.01869	3.6	10.14	180.83	650.97	2	0.0196	3.75	10.6	175.5	654.3
K19-012	1	39	m	7 yrs uncon	137	2	0.31	0.38	0.12	0.26	1	0.01502	2.99	6.36	141.27	422.4	0	0.0292	6.93	16.2	184.9	1281.6	2	0.01128	1.77	4.93	145.61	257.73	3	0.0055	0.6	4.32	261.82	157.09
K19-031	1	45	m	5 rs, mild	113	1.2	0.33	0	0.18	0.18	1	0.01867	3.67	8.82	157.5	578	0	0.0225	4.71	12	178	838.4							3	0.011	1.58	2.43	73.64	116.35
K19-045	1	70	f	nos	135	1.4	0.14		0.23	0.26	1	0.0287	7.12	11.03	128.1	912.2	0	0.035	9.12	12.29	117	1066.81							3	0.0044	0.399	3.51	265.909	106.098
k24-11	1	47	f		123	1.4	0.09	0.09	0.07	0.06	1	0.0192	3.87	6.6	114.8	446.5	0	0.0216	4.51	7.79	120.2	542.3	2	0.0172	3.08	3.51	68	209.7	3	0.004	0.35	1.35	112.5	38.9
QK-24-351	1	49	m		110	1.2	0.03	0.1	0.11	0.052	1	0.0201	4.09	10.5	166.7	681.96	0	0.022	4.55	11.4	173.1	787.7	2	0.017	3.43	7.56	148.2	508.4	3	0.0124	1.9	4.86	130.6	248.2

## Sheet: Combined A&C
Case	HTN	age	sex	BP	creat	eGFR	obese	Obs glom	P/C glom	Art IT	IFTA	P21-T	P21-A	P21-g0	P21-g1	P21-g2	P16-T cort	P16-T med	P16-A	P16-g0	P16-g1	P16-g2	Ki67-T	glb1-g0	glb1-g1	glb1g2	CD73-g0	CD73-g1	CD73-g2	all gl-1	1-av area	1-av Vol	1-ave nt	1-p dens	1-p/glom	g0 gl-0	0-av area	0-av Vol	0-av nt	0-p dens	0-p glom	P/C gl-2	2-av area	2-av Vol	2-av nt	2-p dens	2-p glom	Obs gl-3	3-av area
K23-376	1	41	2	111	0.87	111	0	0.06	0	0.12	0.05	36	0.052	1.2									32	0			0			1=0	0.01581	2.87	8.24	175.2	502.3	0	0.01581	2.87	8.24	175.2	502.3
K22-166x	1	53	1	153	1.9	58	0	0.25	0.38	0.08	0.64	90	0.044	0.96	3.28	1.95	4		0	0	1.6	2	20	0	0.1	0.05	0	0.067	0.3	1	0.010311	1.528	6.66	215.32	329.02	0	0.0145	2.41	6.95	159.83	385.66	2	0.00696	0.819	6.43	307.76	252.05
K22-198x	1	50	2	126	0.6	94	0	0	0	0	0.06	79	0.038	2.76			5.2	2	0	0.45		1.5	16	0	0.075		0	0.2	0.3	1=0	0.01951	3.9	10.962	187.4	731.05	0	0.016618	3.9	10.962	187.4	731.05
K22-286x	1	58	2	122	1	91	0	0.47	0	0.21	0.27	117	0.139	1.32	6	1.65	3.2		0	0.55		1.8	9	0	0.2	0.08	0	0.4	0.4	1	0.0196	4.17	8.91	151.5	631.3	0	0.023	5.16	11.1	160.92	831.01							3	1.053
K22-390x	1	36	1	170	1.1	112	0	0.13	0.3	0.39	0.6	167	0.078	0.72	2	1.05	11.5	6	0	0.1	2.2	0.5	22	0	0.2	0.07	0	0.47	0	1	0.01142	1.177	6.12	178.686	317.525	0	0.01357	2.25	6.44	143.8	323.4	2	0.01043	1.547	6.09	194.48	300.87	3	0.0056
K21-062x	1	40	2	110	0.8	122	0	0	0.08	0.02	0.1	65	0.052	2.16	5.04		2.6		0	0.046	1.8	3	36	0	0.5		0	0.65		1	0.01876	3.62	10.16	180.54	653.72	0	0.01876	3.62	10.16	180.54	653.72
K21-110x	1	45	1	125	2.3	46	0	0.53	0.06	0.25	0.01	79	0.092	2.04	5.04	3	3.2	2.1	0	0	2.4	1	45	0		0.1	0	0.1	0.1	1	0.019667	4.09	9.5	161.08	659	0	0.0218	4.61	10.33	157.91	727.82	2	0.0052	0.512	6.21	398.08	203.82
K21-266x	1	65	1	120	2.4	44	0	0.16	0.26	0.24	0.29	171	0.11	1.8	5.44	1.95	3.2	2	0	0	4	1.5	21	0	0.2	0.3	0	0.24	0.2	1	0.01814	3.52	7.39	135.71	477.56	0	0.01996	4.01	8.45	141.1	565.7	2	0.01505	2.61	7.05	145.7	424.1	3	0.008
K21-287x	1	47	1	172	2.9	35	0	0.32	0.26	0.31	0.59	39	0.117	1.44	6.4	1.65	3	1.1	0	0	2.3	2	41	0	0.2	0.2	0	0.14	0.15	1	0.01346	2.41	7.48	185.27	446.31	0	0.02109	4.26	12.27	194.7	828.6	2	0.00872	1.26	5.78	220.9	278.3	3	0.0081
K21-355x	1	55	1	190	2.8	36	0	0.26	0.56	0.35	0.69	135	0.119	2.04	7.2	4.8	11.6	13.5	0	1	2.4	1.5	45	0	0.11	0.1	0	0.15	0.2	1	0.01255	2.07	7.53	199.9	413.79	0	0.0168	3.05	8.91	176.8	539.2	2	0.01259	2.03	8.04	212.81	432	3	0.0061
K21-375x	1	59	2	118	1.5	58	0	0.44	0	0.08	0.46	78	0.172	3.12	4.48	3.75	5.2		0	0.2		1	30	0		0.23	0	0.2	0.35	1	0.01793	3.74	9.6	178.47	667.49	0	0.02449	5.57	13.11	178.44	993.91							3	0.00949
K21-388x	1	30	1	120	1.2	101	0	0.08	0.13	0.16	0.1	43	0.095	1.2			2.8	0	0	0.18	3.5		20	0	0.15		0	0.18	0.5	1	0.0168	3.12	9.43	186.7	582.6	0	0.018	3.39	9.79	181.7	615.96	2	0.0111	1.79	8.37	252.11	451.27	3	0.0096
K21-396x	1	67	1	120	1.6	71	0	0.22	0.33	0.14	0.14	167	0.12	2.52	8.8		3.8	1.4	0	0.5	1.5	1.5	26	0	0.25	0.17	0	0.23	0.25	1	0.0183	4.021	8.775	159.84	642.7	0	0.024	5.47	10.73	149.1	814.9	2	0.0088	1.157	6.3	242.3	280.4
K21-405x	1	61	2	115	2	54	0	0.38	0.23	0.23	0.45	90	0.172	4.56	5.36	1.2	2.4		0	0	3.4	1	41	0	0.15	0.4	0	0.2	0.4	1	0.02425	6.18	6.01	82.58	510	0	0.03744	10.3	1.88	105.8	1421.42	2	0.0132	2.226	4.68	118.18	263.07	3	0.0012
K21-423	1	47	1	118	1.1	112	0	0.2	0.29	0.08	0.42	113		2.4	8.8	4.5	9.6		pos	0	2.4	2	28	0	0.5	0.4	0	0.7	0.6	1	0.02607	6.31	13.23	169.18	1067.54	0	0.0337	8.76	15.93	157.6	1380.3	2	0.01413	2.32	11.25	265.33	615.57
K21-496	1	45	1	157	1.9	58	0	0.22	0	0.22	0.4	81	0.11	1.8	3.04	7.5	3		0	0			36	0	0.17	0.2	0		0.25	1	0.02608	6.28	9.72	124.2	780.2	0	0.0279	6.37	11.43	136.56	869.47							3	0.0188
K21-539	1	56	1	109	1.4	84	0	0.17	0	0.12	0.02	99	0.076	1.2			5.66	4.2		0			41	0			0		0.4	1	0.0176	3.37	9.03	171.02	576.35	0	0.0176	3.37	9.03	171.02	576.35
K20-157	1	40	1	137	1.3	91	0	0.06	0	0.12	0.27	113	0.136	2.4	10								32	0	0.2		0	0.3		1	0.0188	3.77	8.85	147.5	556.1	0	0.0188	3.77	8.85	147.5	556.1
K20-237	1	38	2	113	1.7	50	0	0.11	0.11	0.1	0.14	86	0.063	1.44		6	3.33		0	0	2.2		30	0		0.1	0		0.5	1	0.01498	2.75	8.52	189.8	521.8	0	0.01817	3.47	9.72	178.35	611.74	2	0.0064	0.7	7	365.6	255.9	3	0.0012
K20-435	1	50	1	115	1.2	101	0	0.11	0	0.08	0.16	68	0.161	1.2			4.2		0	0	1.7		28	0		0.2	0		0.4	1	0.01052	1.53	5.7	181.4	277.5	0	0.01049	1.54	6.1	203.6	313.5							3	0.0024
K20-512	1	40	2	109	1.4	63	0	0	0.11		0.05	108	0	1.56	0.48		2.4		0	0	1.5			0	0.1					1	0.0188	3.62	10.16	180.12	652.03	0	0.01869	3.6	10.14	180.83	650.97	2	0.0196	3.75	10.6	175.5	654.3
K19-012	1	39	1	137	2	54	0	0.31	0.38	0.12	0.26	131	0.134	1.8	1.6	4.5					1.6		22	0	0.3	0.4	0	0.55	0.6	1	0.01502	2.99	6.36	141.27	422.4	0	0.0292	6.93	16.2	184.9	1281.6	2	0.01128	1.77	4.93	145.61	257.73	3	0.0055
K19-031	1	45	1	113	1.2	101	0	0.33	0	0.18	0.18	126	0.092	2.5		2.25							26	0		0.25	0		0.8	1	0.01867	3.67	8.82	157.5	578	0	0.0225	4.71	12	178	838.4							3	0.011
K19-045	1	70	2	135	1.4	63	0	0.14	0	0.23	0.26	122	0.112	1.56		3.75	2.8		pos	1.5	4	3	28	0		0.2	0		0.3	1	0.0287	7.12	11.03	128.1	912.2	0	0.035	9.12	12.29	117	1066.81							3	0.0044
K24-11x	1	49	2	123	1.2	74	0	0.09	0.09	0.07	0.06	63	0.19	0	1.6		0.8	1.6	0	0	2		27	0	0	0.18	0			1	0.0192	3.87	6.6	114.8	446.5	0	0.0216	4.51	7.79	120.2	542.3	2	0.0172	3.08	3.51	68	209.7	3	0.004
QK24-351x	1	49	1	110	1	92	0	0.03	0.1	0.11	0.052	11	0.08	0	0	2.7	3.2	1.6	0	0	1.8	2		0	0.18	0.27	0	0.28	0.2	1	0.0201	4.09	10.05	166.7	681.96	0	0.022	4.55	11.4	173.1	787.7	2	0.017	3.43	7.56	148.2	508.4	3	0.0124
K23-313	0	51	1	100			0	0.033	0.033	0.033	0.087						4.8		0	0	0.8	3								1	0.0131	2.12	6.6	167.9	356.9	0	0.0139	2.3	7	174.5	386.7	2	0.0138	2.24	4.19	101.1	226.9	3	0.0052
K22-10x	0	30	2	95			0	0	0.09	0	0.03	86	0.02	0	1.6		0				0.4			0	0.2		0	0		1	0.0125	1.97	6.5	173.9	342.6	0	0.0129	2.06	6.89	178.2	367.4	2	0.0084	1.05	2.7	107.2	112.7
K22-239	0	40	2	102	1	94	0	0.042	0	0	0.025	30	0.021	1.92		3	0.8						15	0			0		0.3	1=0	0.0195	4	10.5	179.7	772.5	0	0.0195	4	10.5	179.7	772.5
K21-526	0	31	1	93	1.2	101	0	0	0	0	0	9	0.009	1.56		4.5							12	0			0		0.2	1=0	0.02228	4.77	11.1	165.6	790	0	0.02228	4.77	11.1	165.6	790
K20-184	0	37	2	93	0.8	122	0	0	0	0	0	23	0.059	1.44		3.75	0		0	0			12	0			0		0.3	1=0	0.0177	3.28	9.73	183.5	601.7	0	0.0177	3.28	9.73	183.5	601.7
K20-307	0	33	2	101	0.7	144	0	0	0.1	0	0.025	50	0.042	1.2			0	3.6	0	0	0		14	0			0			1=0	0.0164	2.89	8.89	180.7	522.2	0	0.0164	2.89	8.89	180.7	522.2
K20-344	0	37	2	103	1	94	0	0.03	0.07	0.03	0.05	19	0.032	1.44			0.4		0	0	0.2	1	14	0			0			1=0	0.0191	3.88	10.23	178.5	692.6	0	0.0191	3.88	10.23	178.5	692.6
K22-004	0	47	1	93	1.4	84	0	0	0	0	0	27	0.001	1.2			0						16	0			0			1=0	0.01397	2.34	7.65	182.6	427.2	0	0.01397	2.34	7.65	182.6	427.2
K21-072	0	46	1	97	1.2	101	0	0	0	0	0.03	45	0.01	1.8			0						16	0			0			1=0	0.0141	2.44	14.6	179.1	437	0	0.0141	2.44	14.6	179.1	437
K21-354	0	45	1	93	0.9	142	0	0	0	0	0	20	0.01	1.68			0		0	0			14	0			0			1=0	0.0219	4.57	11.88	181.1	825.8	0	0.0219	4.57	11.88	181.1	825.8
K21-627	0	37	1	93	1	125	0	0	0	0	0	45	0.01	1.2			0	2.33	0				13	0			0			1=0	0.0115	1.7	5.9	172.2	292.7	0	0.0115	1.7	5.9	172.2	292.7
QK23-271	0	53	1	105	1.03	87	1	0.028	0.028	0.045	0.01	39	0.031	2.08			0	0.6	0	0	1.1	0	16	0	0.113		0	0.16		1	0.0171	3.15	5.44	105.8	332.9	0	0.0181	3.36	6.01	110.5	368.7	2	0.0176	3.26	4.86	92	299.9	3	0.0044
QK23-939	0	62	1	105			0	0.051	0	0	0.025	34	0.082	2.52	1.84		0	0.33	0	0.12	1.6		9	0	0.067		0	0.133		1=0	0.0153	2.65	6.71	146.1	387.6	0	0.0153	2.65	6.71	146.1	387.6
QK24-211	0	52	1	98	1.5	56	0	0.029	0	0.065	0.01	59	0.13	1.2	2		0.95	0.1	0	0.12	1.2		14	0	0.17		0	0.125		1	0.0144	2.47	5.59	129.6	320.5	0	0.0152	2.64	5.96	130.4	344.9							3	0.0032
QK23-625	0	54	1	95	1	89	0	0.068	0.051	0.082	0.04	53	0.183	2.16	3.68		0.8	0	0	0.18	1.4	1.5	15	0	0		0	0.2		1	0.0123	1.99	6.4	173.3	344.9	0	0.0154	2.65	7.13	154.4	409.6	2	0.0092	1.23	4.68	169.6	208.6	3	0.0053
Qk23-345	0	52	1	95	1.17	75	0	0.014	0.029	0.046	0.007	38	0.035	0.96	3.04		0	0	0	1	2.1		13	0	0		0	0.163		1	0.0136	2.22	7.16	175.6	389.7	0	0.0146	2.45	7.75	177.4	434	2	0.0086	1.09	5.7	219.8	239.5	3	0.01
QK24-769	0	53	1	108			0	0.031	0.062	0	0.035	49	0.157	1.56	4.72		1.4	1.7	0	0	2.2	4	9	0	0		0	0.18		1	0.0168	3.15	8.46	167.5	527.7	0	0.0175	3.32	8.58	163.8	541.6	2	0.0118	1.91	6.75	190.7	364.2
QK23-685	0	40	1	97	1.17	81	0	0	0.019	0.053	0.008	33	0.072	3.72			0	0	0	0.04	0.5	1.2	9	0	0.08	0.2	0	0.4	0.2	1	0.015	2.55	7.47	166.1	424.2	0	0.0153	2.62	7.62	166.3	435.6	2	0.0112	1.62	5.4	160.7	260.4
QK23-503	0	65	2	106			0	0.02	0.04	0.039	0.007	53	0.02	1.92	2.23		1.1	0	0	0.2	0.8		10	0	0.2		0	0.25		1	0.0102	1.44	5.74	188.1	270.9	0	0.01024	1.46	5.8	189	275.9	2	0.0099	1.35	5.27	177.8	240.1
QK23-231	0	70	1	106	0.49	110	0	0.118	0.078	0.092	0.09	47	0.018	3.24	5.2		5.3	0.6	pos	0.08	2.1	0	6	0	0.16	0.07	0	0.22	0.07	1	0.0156	2.82	6.43	137.1	386.6	0	0.0183	3.42	6.9	125.9	430.4	2	0.0132	2.12	3.11	78.5	166.5
QK23-941	0	55	1	98	1	89	0	0.042	0.083	0.06	0.062	36	0.09	0.72	3.04		1	0	0	0	2	5	16	0	0.06		0	0.18	0.3	1	0.0269	6.39	10.1	125.7	803.3	0	0.0295	7.19	11.2	127.02	913.3	2	0.0131	2.1	4.32	99.3	208.5
QK23-73	0	43	2	95	1.2	77	0	0.023	0.034	0	0	53	0.096	2.52	4.8		0	0.66	0	0.4	1.2	1.2	13	0	0.04		0	0.1		1	0.0103	1.49	5.59	181.4	270.2	0	0.0109	1.61	5.9	135.8	218.6	2	0.0084	1.05	5.13	203.6	214.2	3	0.0032
QK23-403	0	60	1	105			0	0.14	0.035	0.053	0.062	46	0.123	4.43	5		0	0	0	0	3	3.3	5	0	0		0	0.15	0.2	1	0.0154	2.83	5.74	124.2	351.4	0	0.018	3.6	7.02	127.6	459.2	2	0.0124	1.97	4.8	129.2	254.5	3	0.0083
QK23-283	0	50	1	87	1.1	82	0	0.09	0.068	0.054	0.087	83	0.043	1.2	3.2	8.4	0.8	1.2	0	0.28	1.4	2	21	0	0.07		0	0.18		1	0.0158	2.89	6.7	140.8	406.9	0	0.0174	3.33	7.87	150.5	501.1	2	0.0176	3.2	6.12	115.9	370.9	3	0.0086
QK23-710	0	42	1	95	1	96	0	0.056	0.042	0.063	0.022	24	0.028	1.2	0.8	1.95	0.4	0	pos	0	1.6	1.2		0	0.1	0.4	0	0.23	0.53	1	0.0116	1.81	5.52	158.1	286.2	0	0.0135	2.18	6.13	151.7	330	2	0.0096	1.29	3.78	131.3	169.3	3	0.0039
											#N/A
[truncated: 4 more columns]

## Sheet: Sheet1
HTN	age	sex	BP	creat	eGFR	obese	Obs glom	P/C glom	Art IT	IFTA	P21-T	P21-A	P21-g0	P21-g1	P21-g2	P16-T cort	P16-T med	P16-A	P16-g0	P16-g1	P16-g2	Ki67-T
1	41	2	111	0.87	111	0	0.06	0	0.12	0.05	36	0.052	1.2									32
1	53	1	153	1.9	58	0	0.25	0.38	0.08	0.64	90	0.044	0.96	3.28	1.95	4		0	0	1.6	2	20
1	50	2	126	0.6	94	0	0	0	0	0.06	79	0.038	2.76			5.2	2	0	0.45		1.5	16
1	58	2	122	1	91	0	0.47	0	0.21	0.27	117	0.139	1.32	6	1.65	3.2		0	0.55		1.8	9
1	36	1	170	1.1	112	0	0.13	0.3	0.39	0.6	167	0.078	0.72	2	1.05	11.5	6	0	0.1	2.2	0.5	22
1	40	2	110	0.8	122	0	0	0.08	0.02	0.1	65	0.052	2.16	5.04		2.6		0	0.046	1.8	3	36
1	45	1	125	2.3	46	0	0.53	0.06	0.25	0.01	79	0.092	2.04	5.04	3	3.2	2.1	0	0	2.4	1	45
1	65	1	120	2.4	44	0	0.16	0.26	0.24	0.29	171	0.11	1.8	5.44	1.95	3.2	2	0	0	4	1.5	21
1	47	1	172	2.9	35	0	0.32	0.26	0.31	0.59	39	0.117	1.44	6.4	1.65	3	1.1	0	0	2.3	2	41
1	55	1	190	2.8	36	0	0.26	0.56	0.35	0.69	135	0.119	2.04	7.2	4.8	11.6	13.5	0	1	2.4	1.5	45
1	59	2	118	1.5	58	0	0.44	0	0.08	0.46	78	0.172	3.12	4.48	3.75	5.2		0	0.2		1	30
1	30	1	120	1.2	101	0	0.08	0.13	0.16	0.1	43	0.095	1.2			2.8	0	0	0.18	3.5		20
1	67	1	120	1.6	71	0	0.22	0.33	0.14	0.14	167	0.12	2.52	8.8		3.8	1.4	0	0.5	1.5	1.5	26
1	61	2	115	2	54	0	0.38	0.23	0.23	0.45	90	0.172	4.56	5.36	1.2	2.4		0	0	3.4	1	41
1	47	1	118	1.1	112	0	0.2	0.29	0.08	0.42	113		2.4	8.8	4.5	9.6		pos	0	2.4	2	28
1	45	1	157	1.9	58	0	0.22	0	0.22	0.4	81	0.11	1.8	3.04	7.5	3		0	0			36
1	56	1	109	1.4	84	0	0.17	0	0.12	0.02	99	0.076	1.2			5.66	4.2		0			41
1	40	1	137	1.3	91	0	0.06	0	0.12	0.27	113	0.136	2.4	10								32
1	38	2	113	1.7	50	0	0.11	0.11	0.1	0.14	86	0.063	1.44		6	3.33		0	0	2.2		30
1	50	1	115	1.2	101	0	0.11	0	0.08	0.16	68	0.161	1.2			4.2		0	0	1.7		28
1	40	2	109	1.4	63	0	0	0.11		0.05	108	0	1.56	0.48		2.4		0	0	1.5
1	39	1	137	2	54	0	0.31	0.38	0.12	0.26	131	0.134	1.8	1.6	4.5					1.6		22
1	45	1	113	1.2	101	0	0.33	0	0.18	0.18	126	0.092	2.5		2.25							26
1	70	2	135	1.4	63	0	0.14	0	0.23	0.26	122	0.112	1.56		3.75	2.8		pos	1.5	4	3	28
1	49	2	123	1.2	74	0	0.09	0.09	0.07	0.06	63	0.19	0	1.6		0.8	1.6	0	0	2		27
1	49	1	110	1	92	0	0.03	0.1	0.11	0.052	11	0.08	0	0	2.7	3.2	1.6	0	0	1.8	2
0	51	1	100			0	0.033	0.033	0.033	0.087						4.8		0	0	0.8	3
0	30	2	95			0	0	0.09	0	0.03	86	0.02	0	1.6		0				0.4
0	40	2	102	1	94	0	0.042	0	0	0.025	30	0.021	1.92		3	0.8						15
0	31	1	93	1.2	101	0	0	0	0	0	9	0.009	1.56		4.5							12
0	37	2	93	0.8	122	0	0	0	0	0	23	0.059	1.44		3.75	0		0	0			12
0	33	2	101	0.7	144	0	0	0.1	0	0.025	50	0.042	1.2			0	3.6	0	0	0		14
0	37	2	103	1	94	0	0.03	0.07	0.03	0.05	19	0.032	1.44			0.4		0	0	0.2	1	14
0	47	1	93	1.4	84	0	0	0	0	0	27	0.001	1.2			0						16
0	46	1	97	1.2	101	0	0	0	0	0.03	45	0.01	1.8			0						16
0	45	1	93	0.9	142	0	0	0	0	0	20	0.01	1.68			0		0	0			14
0	37	1	93	1	125	0	0	0	0	0	45	0.01	1.2			0	2.33	0				13
0	53	1	105	1.03	87	1	0.028	0.028	0.045	0.01	39	0.031	2.08			0	0.6	0	0	1.1	0	16
0	62	1	105			0	0.051	0	0	0.025	34	0.082	2.52	1.84		0	0.33	0	0.12	1.6		9
0	52	1	98	1.5	56	0	0.029	0	0.065	0.01	59	0.13	1.2	2		0.95	0.1	0	0.12	1.2		14
0	54	1	95	1	89	0	0.068	0.051	0.082	0.04	53	0.183	2.16	3.68		0.8	0	0	0.18	1.4	1.5	15
0	52	1	95	1.17	75	0	0.014	0.029	0.046	0.007	38	0.035	0.96	3.04		0	0	0	1	2.1		13
0	53	1	108			0	0.031	0.062	0	0.035	49	0.157	1.56	4.72		1.4	1.7	0	0	2.2	4	9
0	40	1	97	1.17	81	0	0	0.019	0.053	0.008	33	0.072	3.72			0	0	0	0.04	0.5	1.2	9
0	65	2	106			0	0.02	0.04	0.039	0.007	53	0.02	1.92	2.23		1.1	0	0	0.2	0.8		10
0	70	1	106	0.49	110	0	0.118	0.078	0.092	0.09	47	0.018	3.24	5.2		5.3	0.6	pos	0.08	2.1	0	6
0	55	1	98	1	89	0	0.042	0.083	0.06	0.062	36	0.09	0.72	3.04		1	0	0	0	2	5	16
0	43	2	95	1.2	77	0	0.023	0.034	0	0	53	0.096	2.52	4.8		0	0.66	0	0.4	1.2	1.2	13
0	60	1	105			0	0.14	0.035	0.053	0.062	46	0.123	4.43	5		0	0	0	0	3	3.3	5
0	50	1	87	1.1	82	0	0.09	0.068	0.054	0.087	83	0.043	1.2	3.2	8.4	0.8	1.2	0	0.28	1.4	2	21
0	42	1	95	1	96	0	0.056	0.042	0.063	0.022	24	0.028	1.2	0.8	1.95	0.4	0	pos	0	1.6	1.2

## Sheet: Clin & path data
Case	HTN	age	sex	BP	creat	eGFR	obese	Obs glom	P/C glom	Art IT	IFTA	P21-T	P21-A	P21-g0	P21-g1	P21-g2	P16-T cort	P16-T med	P16-A	P16-g0	P16-g1	P16-g2	Ki67-T	glb1-g0	Avglb1-g1	Tglb1-g1	Avglb1g2	Tglb1-g2	CD73-g0	AvCD73-g1	TCD73-g1	AvCD73-g2	TCD73-g2	All g Vol	All g dens	All g Pno	0 g Vol	0 g dens	0 g Pno	1 g Vol	1 g dens	1 g Pno	2 g Vol	2 g dens	2 g Pno
K23-376	1	41	2	111	0.87	111	0	0.06	0	0.12	0.05	36	0.052	1.2									32	0					0					2.87	175.2	502.3	2.87	175.2	502.3
K22-166x	1	53	1	153	1.9	58	0	0.25	0.38	0.08	0.64	90	0.044	0.96	3.28	1.95	4		0	0	1.6	2	20	0	0.1	0.3	0.05	0.1	0	0.067	0.2	0.3	0.6	1.528	215.32	329.02	2.41	159.83	385.66	0.819	307.76	252.05
K22-198x	1	50	2	126	0.6	94	0	0	0	0	0.06	79	0.038	2.76			5.2	2	0	0.45		1.5	16	0	0.075	0.3			0	0.2	0.8	0.3	0.3	3.9	187.4	731.05	3.9	187.4	731.05
K22-286x	1	58	2	122	1	91	0	0.47	0	0.21	0.27	117	0.139	1.32	6	1.65	3.2		0	0.55		1.8	9	0	0.2	0.8	0.08	0.4	0	0.4	1.6	0.4	2	4.17	151.5	631.3	5.16	160.92	831.01				1.51	96.8	101.7
K22-390x	1	36	1	170	1.1	112	0	0.13	0.3	0.39	0.6	167	0.078	0.72	2	1.05	11.5	6	0	0.1	2.2	0.5	22	0	0.2	0.8	0.17	0.5	0	0.47	1.4	0	0	1.177	178.686	317.525	2.25	143.8	323.4	1.547	194.48	300.87	0.573	80.36	46.04
K21-062x	1	40	2	110	0.8	122	0	0	0.08	0.02	0.1	65	0.052	2.16	5.04		2.6		0	0.046	1.8	3	36	0	0.5	1			0	0.65	1.3			3.62	180.54	653.72	3.62	180.54	653.72
K21-110x	1	45	1	125	2.3	46	0	0.53	0.06	0.25	0.01	79	0.092	2.04	5.04	3	3.2	2.1	0	0	2.4	1	45	0			0.1	0.2	0	0.1	0.1	0.1	0.1	4.09	161.08	659	4.61	157.91	727.82	0.512	398.08	203.82
K21-266x	1	65	1	120	2.4	44	0	0.16	0.26	0.24	0.29	171	0.11	1.8	5.44	1.95	3.2	2	0	0	4	1.5	21	0	0.2	1.2	0.3	0.9	0	0.24	1.2	0.2	1.18	3.52	135.71	477.56	4.01	141.1	565.7	2.61	145.7	424.1	0.978	56.25	55.01
K21-287x	1	47	1	172	2.9	35	0	0.32	0.26	0.31	0.59	39	0.117	1.44	6.4	1.65	3	1.1	0	0	2.3	2	41	0	0.1	0.2	0.2	1	0	0.15	1	0.15	1.2	2.41	185.27	446.31	4.26	194.7	828.6	1.26	220.9	278.3	1.087	103.7	84.54
K21-355x	1	55	1	190	2.8	36	0	0.26	0.56	0.35	0.69	135	0.119	2.04	7.2	4.8	11.6	13.5	0	1	2.4	1.5	45	0	0.11	1.1	0.1	0.8	0	0.15	0.6	0.2	0.9	2.07	199.9	413.79	3.05	176.8	539.2	2.03	212.81	432	0.71	55.33	39.28
K21-375x	1	59	2	118	1.5	58	0	0.44	0	0.08	0.46	78	0.172	3.12	4.48	3.75	5.2		0	0.2		1	30	0			0.23	0.7	0	0.2	0.2	0.35	1.4	3.74	178.47	667.49	5.57	178.44	993.91				1.38	81.32	112.22
K21-388x	1	30	1	120	1.2	101	0	0.08	0.13	0.16	0.1	43	0.095	1.2			2.8	0	0	0.18	3.5		20	0	0.15	0.4			0	0.18	0.35	0.5	1	3.12	186.7	582.6	3.39	181.7	615.96	1.79	252.11	451.27	0.00129	159.38	205.59
K21-396x	1	67	1	120	1.6	71	0	0.22	0.33	0.14	0.14	167	0.12	2.52	8.8		3.8	1.4	0	0.5	1.5	1.5	26	0	0.25	0.5	0.17	0.5	0	0.23	0.7	0.25	0.5	4.021	159.84	642.7	5.47	149.1	814.9	1.157	242.3	280.4
K21-405x	1	61	2	115	2	54	0	0.38	0.23	0.23	0.45	90	0.172	4.56	5.36	1.2	2.4		0	0	3.4	1	41	0	0.15	0.6	0.03	0.1	0	0.2	0.6	0.4	1.6	6.18	82.58	510	10.3	105.8	1421.42	2.226	118.18	263.07	1.21	29.35	35.6
K21-423	1	47	1	118	1.1	112	0	0.2	0.29	0.08	0.42	113		2.4	8.8	4.5	9.6		pos	0	2.4	2	28	0	0.5	1.2	0.4	1.4	0	0.7	1.6	0.6	2	6.31	169.18	1067.54	8.76	157.6	1380.3	2.32	265.33	615.57
K21-496x	1	45	1	157	1.9	58	0	0.22	0	0.22	0.4	81	0.11	1.8	3.04	7.5	3		0	0			36	0	0.17	0.5	0.2	0.8	0			0.25	1.5	6.28	124.2	780.2	6.37	136.56	869.47				3.53	64.6	228.1
K21-539x	1	56	1	109	1.4	84	0	0.17	0	0.12	0.02	99	0.076	1.2			5.66	4.2		0			41	0					0			0.4	2.36	3.37	171.02	576.35	3.37	171.02	576.35
K20-157	1	40	1	137	1.3	91	0	0.06	0	0.12	0.27	113	0.136	2.4	10								32	0	0.2	0.83			0	0.3	1.26			3.77	147.5	556.1	3.77	147.5	556.1
K20-237	1	38	2	113	1.7	50	0	0.11	0.11	0.1	0.14	86	0.063	1.44		6	3.33		0	0	2.2		30	0			0.1	0.59	0			0.5	2	2.75	189.8	521.8	3.47	178.35	611.74	0.7	365.6	255.9	0.568	450	255.6
K20-435	1	50	1	115	1.2	101	0	0.11	0	0.08	0.16	68	0.161	1.2			4.2		0	0	1.7		28	0			0.2	1.18	0			0.4	1.25	1.53	181.4	277.5	1.54	203.6	313.5				0.16	337.5	54
K20-512x	1	40	2	109	1.4	63	0	0	0.11		0.05	108	0	1.56	0.48		2.4		0	0	1.5			0	0.1	0.4			0	0.05	0.2			3.62	180.12	652.03	3.6	180.83	650.97	3.75	175.5	654.3
K19-012x	1	39	1	137	2	54	0	0.31	0.38	0.12	0.26	131	0.134	1.8	1.6	4.5					1.6		22	0	0.25	0.5	0.1	0.3	0	0.1	0.3	0.2	0.4	2.99	141.27	422.4	6.93	184.9	1281.6	1.77	145.61	257.73	0.6	261.82	157.09
K19-031	1	45	1	113	1.2	101	0	0.33	0	0.18	0.18	126	0.092	2.5		2.25							26	0			0.25	1.48	0			0.8	2	3.67	157.5	578	4.71	178	838.4				1.58	73.64	116.35
K19-045	1	70	2	135	1.4	63	0	0.14	0	0.23	0.26	122	0.112	1.56		3.75	2.8		pos	1.5	4	3	28	0			0.2	1.18	0			0.3	1.8	7.12	128.1	912.2	9.12	117	1066.81				3.99	265.91	106.1
K24-11x	1	49	2	123	1.2	74	0	0.09	0.09	0.07	0.06	63	0.19	0	1.6		0.8	1.6	0	0	2		27	0	0	0	0.18	1.06	0					3.87	114.8	446.5	4.51	120.2	542.3	3.08	68	209.7	0.35	112.5	38.9
QK24-351x	1	49	1	110	1	92	0	0.03	0.1	0.11	0.052	11	0.08	0	0	2.7	3.2	1.6	0	0	1.8	2		0	0.18	0.9	0.27	0.8	0	0.28	1.65	0.2	0.4	4.09	166.7	681.96	4.55	173.1	787.7	3.43	148.2	508.4	1.9	130.6	248.2
K23-313	0	51	1	100			0	0.033	0.033	0.033	0.087						4.8		0	0	0.8	3												2.12	167.9	356.9	2.3	174.5	386.7	2.24	101.1	226.9	0.512	259.6	132.9
K22-10x	0	30	2	95			0	0	0.09	0	0.03	86	0.02	0	1.6		0				0.4			0	0.2	0.2			0	0				1.97	173.9	342.6	2.06	178.2	367.4	1.05	107.2	112.7
K22-239x	0	40	2	102	1	94	0	0.042	0	0	0.025	30	0.021	1.92		3	0.8						15	0					0			0.2	0.2	4	179.7	772.5	4	179.7	772.5
K21-526x	0	31	1	93	1.2	101	0	0	0	0	0	9	0.009	1.56		4.5							12	0					0	0.1	0.1	0.2	0.2	4.77	165.6	790	4.77	165.6	790
K20-184x	0	37	2	93	0.8	122	0	0	0	0	0	23	0.059	1.44		3.75	0		0	0			12	0					0					3.28	183.5	601.7	3.28	183.5	601.7
K20-307x	0	33	2	101	0.7	144	0	0	0.1	0	0.025	50	0.042	1.2			0	3.6	0	0	0		14	0					0					2.89	180.7	522.2	2.89	180.7	522.2
K20-344	0	37	2	103	1	94	0	0.03	0.07	0.03	0.05	19	0.032	1.44			0.4		0	0	0.2	1	14	0					0					3.88	178.5	692.6	3.88	178.5	692.6
K22-004x	0	47	1	93	1.4	84	0	0	0	0	0	27	0.001	1.2			0						16	0					0					2.34	182.6	427.2	2.34	182.6	427.2
K21-072	0	46	1	97	1.2	101	0	0	0	0	0.03	45	0.01	1.8			0						16	0					0					2.44	179.1	437	2.44	179.1	437
K21-354	0	45	1	93	0.9	142	0	0	0	0	0	20	0.01	1.68			0		0	0			14	0					0					4.57	181.1	825.8	4.57	181.1	825.8
K21-627	0	37	1	93	1	125	0	0	0	0	0	45	0.01	1.2			0	2.33	0				13	0					0					1.7	172.2	292.7	1.7	172.2	292.7
QK23-271x	0	53	1	105	1.03	87	1	0.028	0.028	0.045	0.01	39	0.031	2.08			0	0.6	0	0	1.1	0	16	0	0.07	0.3			0	0.08	0.4			3.15	105.8	332.9	3.36	110.5	368.7	3.26	92	299.9	0.4	61.4	24.5
QK23-939x	0	62	1	105			0	0.051	0	0	0.025	34	0.082	2.52	1.84		0	0.33	0	0.12	1.6		9	0	0.07	0.2			0	0.133	0.4			2.65	146.1	387.6	2.65	146.1	387.6
QK24-211x	0	52	1	98	1.5	56	0	0.029	0	0.065	0.01	59	0.13	1.2	2		0.95	0.1	0	0.12	1.2		14	0	0.17	0.5			0	0.13	0.5	0.2	0.2	2.47	129.6	320.5	2.64	130.4	344.9				0.247	112.5	27.8
QK23-625x	0	54	1	95	1	89	0	0.068	0.051	0.082	0.04	53	0.183	2.16	3.68		0.8	0	0	0.18	1.4	1.5	15	0	0	0			0	0.15	0.15	0.25	0.25	1.99	173.3	344.9	2.65	154.4	409.6	1.23	169.6	208.6	0.549	169.8	92.2
Qk23-345x	0	52	1	95	1.17	75	0	0.014	0.029	0.046	0.007	38	0.035	0.96	3.04		0	0	0	1	2.1		13	0	0	0			0	0.17	0.5	0.2	0.2	2.22	175.6	389.7	2.45	177.4	434	1.09	219.8	239.5	1.37	63	86.3
QK24-769x	0	53	1	108			0	0.031	0.062	0	0.035	49	0.157	1.56	4.72		1.4	1.7	0	0	2.2	4	9	0	0	0			0	0.18	0.35	0	0	3.15	167.5	527.7	3.32	163.8	541.6	1.91	190.7	364.2
QK23-685x	0	40	1	97	1.17	81	0	0	0.019	0.053	0.008	33	0.072	3.72			0	0	0	0.04	0.5	1.2	9	0	0.08	0.4	0.2	0.2	0	0.3	0.6	0.2	0.2	2.55	166.1	424.2	2.62	166.3	435.6	1.62	160.7	260.4
QK23-503x	0	65	2	106			0	0.02	0.04	0.039	0.007	53	0.02	1.92	2.23		1.1	0	0	0.2	0.8		10	0	0.2	0.4	0.2	0.2	0	0.25	0.25			1.44	188.1	270.9	1.46	189	275.9	1.35	177.8	240.1
QK23-231x	0	70	1	106	0.49	110	0	0.118	0.078	0.092	0.09	47	0.018	3.24	5.2		5.3	0.6	pos	0.08	2.1	0	6	0	0.16	0.95	0.07	0.2	0	0.22	1.1	0.07	0.2	2.82	137.1	386.6	3.42	125.9	430.4	2.12	78.5	166.5
QK23-941x	0	55	1	98	1	89	0	0.042	0.083	0.06	0.062	36	0.09	0.72	3.04		1	0	0	0	2	5	16	0	0.04	0.2			0	0.18	0.18	0.3	0.3	6.39	125.7	803.3	7.19	127.02	913.3	2.1	99.3	208.5
QK23-73x	0	43	2	95	1.2	77	0	0.023	0.034	0	0	53	0.096	2.52	4.8		0	0.66	0	0.4	1.2	1.2	13	0	0.04	0.04			0	0.1	0.2			1.49	181.4	270.2	1.61	135.8	218.6	1.05	203.6	214.2	0.247	168.5	41.6
QK23-403x	0	60	1	105			0	0.14	0.035	0.053	0.062	46	0.123	4.43	5		0	0	0	0	3	3.3	5	0	0	0			0	0.15	0.3	0.2	0.4	2.83	124.2	351.4	3.6	127.6	459.2	1.97	129.2	254.5	1.04	86.4	90.7
QK23-283x	0	50	1	87	1.1	82	0	0.09	0.068	0.054	0.087	83	0.043	1.2	3.2	8.4	0.8	1.2	0	0.28	1.4	2	21	0	0.07	0.2			0	0.17	0.5	0.2	0.4	2.89	140.8	406.9	3.33	150.5	501.1	3.2	115.9	370.9	1.1	109.9	120.9
QK23-710x	0	42	1	95	1	96	0	0.056	0.042	0.063	0.022	24	0.028	1.2	0.8	1.95	0.4	0	pos	0	1.6	1.2		0	0.1	0.2	0.4	0.8	0	0.23	0.9	0.53	1.6	1.81	158.1	286.2	2.18	151.7	330	1.29	131.3	169.3	0.34	65.1	22

## Sheet: for adj
Case	HTN	age	sex	BP	0 g Vol	0 g dens	0 g Pno				Case	HTN	age	sex	BP	0 g Vol	0 g dens	0 g Pno			Case	HTN	age	sex	BP	0 g Vol	0 g dens	0 g Pno
K21-405x	1	61	2	115	10.3	105.8	1421.42	1			K21-405x	1	61	2	115	10.3	105.8	1421.42	1		QK23-941x	0	55	1	98	7.19	127.02	913.3	1
K19-045	1	70	2	135	9.12	117	1066.81	1			K19-045	1	70	2	135	9.12	117	1066.81	1		K21-526x	0	31	1	93	4.77	165.6	790	1
K21-423	1	47	1	118	8.76	157.6	1380.3	1			K21-423	1	47	1	118	8.76	157.6	1380.3	1		K21-354	0	45	1	93	4.57	181.1	825.8	1
QK23-941x	0	55	1	98	7.19	127.02	913.3	1			K19-012x	1	39	1	137	6.93	184.9	1281.6	1		K22-239x	0	40	2	102	4	179.7	772.5	2
K19-012x	1	39	1	137	6.93	184.9	1281.6	1			K21-496x	1	45	1	157	6.37	136.56	869.47	1		K20-344	0	37	2	103	3.88	178.5	692.6	2
K21-496x	1	45	1	157	6.37	136.56	869.47	1			K21-375x	1	59	2	118	5.57	178.44	993.91	1		QK23-403x	0	60	1	105	3.6	127.6	459.2	2
K21-375x	1	59	2	118	5.57	178.44	993.91	1			K21-396x	1	67	1	120	5.47	149.1	814.9	1		QK23-231x	0	70	1	106	3.42	125.9	430.4	2
K21-396x	1	67	1	120	5.47	149.1	814.9	1			K22-286x	1	58	2	122	5.16	160.92	831.01	1		QK23-271x	0	53	1	105	3.36	110.5	368.7	2
K22-286x	1	58	2	122	5.16	160.92	831.01	1			K19-031	1	45	1	113	4.71	178	838.4	1		QK23-283x	0	50	1	87	3.33	150.5	501.1	2
K21-526x	0	31	1	93	4.77	165.6	790	1			K21-110x	1	45	1	125	4.61	157.91	727.82	2		QK24-769x	0	53	1	108	3.32	163.8	541.6	2
K19-031	1	45	1	113	4.71	178	838.4	1			QK24-351x	1	49	1	110	4.55	173.1	787.7	2		K20-184x	0	37	2	93	3.28	183.5	601.7	2
K21-110x	1	45	1	125	4.61	157.91	727.82	1			K24-11x	1	49	2	123	4.51	120.2	542.3	2		K20-307x	0	33	2	101	2.89	180.7	522.2	2
K21-354	0	45	1	93	4.57	181.1	825.8	1	6.42538		K21-287x	1	47	1	172	4.26	194.7	828.6	2		QK23-939x	0	62	1	105	2.65	146.1	387.6	2
QK24-351x	1	49	1	110	4.55	173.1	787.7	2			K21-266x	1	65	1	120	4.01	141.1	565.7	2		QK23-625x	0	54	1	95	2.65	154.4	409.6	2
K24-11x	1	49	2	123	4.51	120.2	542.3	2			K22-198x	1	50	2	126	3.9	187.4	731.05	2		QK24-211x	0	52	1	98	2.64	130.4	344.9	3
K21-287x	1	47	1	172	4.26	194.7	828.6	2			K20-157	1	40	1	137	3.77	147.5	556.1	2		QK23-685x	0	40	1	97	2.62	166.3	435.6	3
K21-266x	1	65	1	120	4.01	141.1	565.7	2			K21-062x	1	40	2	110	3.62	180.54	653.72	2		Qk23-345x	0	52	1	95	2.45	177.4	434	3
K22-239x	0	40	2	102	4	179.7	772.5	2			K20-512x	1	40	2	109	3.6	180.83	650.97	2		K21-072	0	46	1	97	2.44	179.1	437	3
K22-198x	1	50	2	126	3.9	187.4	731.05	2			K20-237	1	38	2	113	3.47	178.35	611.74	2		K22-004x	0	47	1	93	2.34	182.6	427.2	3
K20-344	0	37	2	103	3.88	178.5	692.6	2			K21-388x	1	30	1	120	3.39	181.7	615.96	2		K23-313	0	51	1	100	2.3	174.5	386.7	3
K20-157	1	40	1	137	3.77	147.5	556.1	2			K21-539x	1	56	1	109	3.37	171.02	576.35	2		QK23-710x	0	42	1	95	2.18	151.7	330	3
K21-062x	1	40	2	110	3.62	180.54	653.72	2			K21-355x	1	55	1	190	3.05	176.8	539.2	2		K22-10x	0	30	2	95	2.06	178.2	367.4	3
K20-512x	1	40	2	109	3.6	180.83	650.97	2			K23-376	1	41	2	111	2.87	175.2	502.3	3		K21-627	0	37	1	93	1.7	172.2	292.7	3
QK23-403x	0	60	1	105	3.6	127.6	459.2	2			K22-166x	1	53	1	153	2.41	159.83	385.66	3		QK23-73x	0	43	2	95	1.61	135.8	218.6	3
K20-237	1	38	2	113	3.47	178.35	611.74	2			K22-390x	1	36	1	170	2.25	143.8	323.4	3		QK23-503x	0	65	2	106	1.46	189	275.9	3
QK23-231x	0	70	1	106	3.42	125.9	430.4	2			K20-435	1	50	1	115	1.54	203.6	313.5	3
K21-388x	1	30	1	120	3.39	181.7	615.96	2
K21-539x	1	56	1	109	3.37	171.02	576.35	2
QK23-271x	0	53	1	105	3.36	110.5	368.7	2			Case	HTN	0 g Vol	0gVw	0 g dens	0g pdw					Case	HTN	0 g Vol	0 g dens	0 g Pno
QK23-283x	0	50	1	87	3.33	150.5	501.1	2			K21-405x	1	10.3	6.43	105.8	680.294	1				QK23-941x	0	6.43	127.02	816.739		1
QK24-769x	0	53	1	108	3.32	163.8	541.6	2			K19-045	1	9.12	6.43	117	752.31	1				K21-526x	0	6.43	165.6	1064.81		1
K20-184x	0	37	2	93	3.28	183.5	601.7	2			K21-423	1	8.76	6.43	157.6	1013.37	1				K21-354	0	6.43	181.1	1164.47		1
K21-355x	1	55	1	190	3.05	176.8	539.2	2			K19-012x	1	6.93	6.43	184.9	1188.91	1				K22-239x	0	3.5	179.7	628.95		2
K20-307x	0	33	2	101	2.89	180.7	522.2	2			K21-496x	1	6.37	6.43	136.56	878.081	1				K20-344	0	3.5	178.5	624.75		2
K23-376	1	41	2	111	2.87	175.2	502.3	2			K21-375x	1	5.57	6.43	178.44	1147.37	1				QK23-403x	0	3.5	127.6	446.6		2
QK23-939x	0	62	1	105	2.65	146.1	387.6	2			K21-396x	1	5.47	6.43	149.1	958.713	1				QK23-231x	0	3.5	125.9	440.65		2
QK23-625x	0	54	1	95	2.65	154.4	409.6	2			K22-286x	1	5.16	6.43	160.92	1034.72	1				QK23-271x	0	3.5	110.5	386.75		2
QK24-211x	0	52	1	98	2.64	130.4	344.9	2	3.4956		K19-031	1	4.71	6.43	178	1144.54	1				QK23-283x	0	3.5	150.5	526.75		2
QK23-685x	0	40	1	97	2.62	166.3	435.6	3			K21-110x	1	4.61	3.5	157.91	552.685	2				QK24-769x	0	3.5	163.8	573.3		2
Qk23-345x	0	52	1	95	2.45	177.4	434	3			QK24-351x	1	4.55	3.5	173.1	605.85	2				K20-184x	0	3.5	183.5	642.25		2
K21-072	0	46	1	97	2.44	179.1	437	3			K24-11x	1	4.51	3.5	120.2	420.7	2				K20-307x	0	3.5	180.7	632.45		2
K22-166x	1	53	1	153	2.41	159.83	385.66	3			K21-287x	1	4.26	3.5	194.7	681.45	2				QK23-939x	0	3.5	146.1	511.35		2
K22-004x	0	47	1	93	2.34	182.6	427.2	3			K21-266x	1	4.01	3.5	141.1	493.85	2				QK23-625x	0	3.5	154.4	540.4		2
K23-313	0	51	1	100	2.3	174.5	386.7	3			K22-198x	1	3.9	3.5	187.4	655.9	2				QK24-211x	0	2.1	130.4	273.84		3
K22-390x	1	36	1	170	2.25	143.8	323.4	3			K20-157	1	3.77	3.5	147.5	516.25	2				QK23-685x	0	2.1	166.3	349.23		3
QK23-710x	0	42	1	95	2.18	151.7	330	3			K21-062x	1	3.62	3.5	180.54	631.89	2				Qk23-345x	0	2.1	177.4	372.54		3
K22-10x	0	30	2	95	2.06	178.2	367.4	3			K20-512x	1	3.6	3.5	180.83	632.905	2				K21-072	0	2.1	179.1	376.11		3
K21-627	0	37	1	93	1.7	172.2	292.7	3			K20-237	1	3.47	3.5	178.35	624.225	2				K22-004x	0	2.1	182.6	383.46		3
QK23-73x	0	43	2	95	1.61	135.8	218.6	3			K21-388x	1	3.39	3.5	181.7	635.95	2				K23-313	0	2.1	174.5	366.45		3
K20-435	1	50	1	115	1.54	203.6	313.5	3			K21-539x	1	3.37	3.5	171.02	598.57	2				QK23-710x	0	2.1	151.7	318.57		3
QK23-503x	0	65	2	106	1.46	189	275.9	3	2.10462		K21-355x	1	3.05	3.5	176.8	618.8	2				K22-10x	0	2.1	178.2	374.22		3
											K23-376	1	2.87	2.1	175.2	367.92	3				K21-627	0	2.1	172.2	361.62		3
					3.88784			Q1	6.43		K22-166x	1	2.41	2.1	159.83	335.643	3				QK23-73x	0	2.1	135.8	285.18		3
								Q2&3	3.5		K22-390x	1	2.25	2.1	143.8	301.98	3				QK23-503x	0	2.1	189	396.9		3
								Q4	2.1		K20-435	1	1.54	2.1	203.6	427.56	3
																					ttest				514.334
																688.478					0.0129286				224.935
																256.438
			sex	BP	0 g Vol	0 g dens	0 g Pno
			2	115	6.43	105.8	1421.42	1
			2	135	6.43	117	1066.81	1
			1	118	6.43	157.6	1380.3	1
			1	98	6.43	127.02	913.3	1
			1	137	6.43	184.9	1281.6	1
			1	157	6.43	136.56	869.47	1
			2	118	6.43	178.44	993.91	1
			1	120	6.43	149.1	814.9	1
			2	122	6.43	160.92	831.01	1
			1	93	6.43	165.6	790	1
			1	113	6.43	178	838.4	1
			1	125	6.43	157.91	727.82	1
			1	93	6.43	181.1	825.8	1	6.43
			1	110	3.5	173.1	787.7	2
			2	123	3.5	120.2	542.3	2
			1	172	3.5	194.7	828.6	2
			1	120	3.5	141.1	565.7	2
			2	102	3.5	179.7	772.5	2
			2	126	3.5	187.4	731.05	2
			2	103	3.5	178.5	692.6	2
			1	137	3.5	147.5	556.1	2
			2	110	3.5	180.54	653.72	2
			2	109	3.5	180.83	650.97	2
			1	105	3.5	127.6	459.2	2
			2	113	3.5	178.35	611.74	2
			1	106	3.5	125.9	430.4	2
			1	120	3.5	181.7	615.96	2
			1	109	3.5	171.02	576.35	2
			1	105	3.5	110.5	368.7	2
			1	87	3.5	150.5	501.1	2
			1	108	3.5	163.8	541.6	2
			2	93	3.5	183.5	601.7	2
			1	190	3.5	176.8	539.2	2
			2	101	3.5	180.7	522.2	2
			2	111	3.5	175.2	502.3	2
			1	105	3.5	146.1	387.6	2
			1	95	3.5	154.4	409.6	2
			1	98	3.5	130.4	344.9	2	3.5
			1	97	2.62	166.3	435.6	3
			1	95	2.62	177.4	434	3
			1	97	2.62	179.1	437	3
			1	153	2.62	159.83	385.66	3
			1	93	2.62	182.6	427.2	3
			1	100	2.62	174.5	386.7	3
			1	170	2.62	143.8	323.4	3
			1	95	2.62	151.7	330	3
			2	95	2.62	178.2	367.4	3
			1	93	2.62	172.2	292.7	3
			2	95	2.62	135.8	218.6	3
			1	115	2.62	203.6	313.5	3
			2	106	2.62	189	275.9	3	3.5
								Q1	6.43
					4.02255			Q2&3	3.5
								Q4	2.1

## Sheet: data entered
Case	HTN	age	sex	BP	creat	eGFR	obese	Obs glom	P/C glom	Art IT	IFTA	P21-T	P21-A	P21-g0	P21-g1	P21-g2	Ki67-T	glb1-g0	Avglb1-g1	Tglb1-g1	Avglb1g2	Tglb1-g2	CD73-g0	AvCD73-g1	TCD73-g1	AvCD73-g2	TCD73-g2	All g Vol	All g dens	All g Pno	0 g Vol	0 g dens	0 g Pno	1 g Vol	1 g dens	1 g Pno	2 g Vol	2 g dens	2 g Pno
K23-376	1	41	2	111	0.87	111	0	0.06	0	0.12	0.05	36	0.052	1.2			32	0					0					2.87	175.2	502.3	2.87	175.2	502.3
K22-166x	1	53	1	153	1.9	58	0	0.25	0.38	0.08	0.64	90	0.044	0.96	3.28	1.95	20	0	0.1	0.3	0.05	0.1	0	0.067	0.2	0.3	0.6	1.528	215.32	329.02	2.41	159.83	385.66	0.819	307.76	252.05
K22-198x	1	50	2	126	0.6	94	0	0	0	0	0.06	79	0.038	2.76			16	0	0.075	0.3			0	0.2	0.8	0.3	0.3	3.9	187.4	731.05	3.9	187.4	731.05
K22-286x	1	58	2	122	1	91	0	0.47	0	0.21	0.27	117	0.139	1.32	6	1.65	9	0	0.2	0.8	0.08	0.4	0	0.4	1.6	0.4	2	4.17	151.5	631.3	5.16	160.92	831.01				1.51	96.8	101.7
K22-390x	1	36	1	170	1.1	112	0	0.13	0.3	0.39	0.6	167	0.078	0.72	2	1.05	22	0	0.2	0.8	0.17	0.5	0	0.47	1.4	0	0	1.177	178.686	317.525	2.25	143.8	323.4	1.547	194.48	300.87	0.573	80.36	46.04
K21-062x	1	40	2	110	0.8	122	0	0	0.08	0.02	0.1	65	0.052	2.16	5.04		36	0	0.5	1			0	0.65	1.3			3.62	180.54	653.72	3.62	180.54	653.72
K21-110x	1	45	1	125	2.3	46	0	0.53	0.06	0.25	0.01	79	0.092	2.04	5.04	3	45	0			0.1	0.2	0	0.1	0.1	0.1	0.1	4.09	161.08	659	4.61	157.91	727.82	0.512	398.08	203.82
K21-266x	1	65	1	120	2.4	44	0	0.16	0.26	0.24	0.29	171	0.11	1.8	5.44	1.95	21	0	0.2	1.2	0.3	0.9	0	0.24	1.2	0.2	1.18	3.52	135.71	477.56	4.01	141.1	565.7	2.61	145.7	424.1	0.978	56.25	55.01
K21-287x	1	47	1	172	2.9	35	0	0.32	0.26	0.31	0.59	39	0.117	1.44	6.4	1.65	41	0	0.1	0.2	0.2	1	0	0.15	1	0.15	1.2	2.41	185.27	446.31	4.26	194.7	828.6	1.26	220.9	278.3	1.087	103.7	84.54
K21-355x	1	55	1	190	2.8	36	0	0.26	0.56	0.35	0.69	135	0.119	2.04	7.2	4.8	45	0	0.11	1.1	0.1	0.8	0	0.15	0.6	0.2	0.9	2.07	199.9	413.79	3.05	176.8	539.2	2.03	212.81	432	0.71	55.33	39.28
K21-375x	1	59	2	118	1.5	58	0	0.44	0	0.08	0.46	78	0.172	3.12	4.48	3.75	30	0			0.23	0.7	0	0.2	0.2	0.35	1.4	3.74	178.47	667.49	5.57	178.44	993.91				1.38	81.32	112.22
K21-388x	1	30	1	120	1.2	101	0	0.08	0.13	0.16	0.1	43	0.095	1.2			20	0	0.15	0.4			0	0.18	0.35	0.5	1	3.12	186.7	582.6	3.39	181.7	615.96	1.79	252.11	451.27	0.00129	159.38	205.59
K21-396x	1	67	1	120	1.6	71	0	0.22	0.33	0.14	0.14	167	0.12	2.52	8.8		26	0	0.25	0.5	0.17	0.5	0	0.23	0.7	0.25	0.5	4.021	159.84	642.7	5.47	149.1	814.9	1.157	242.3	280.4
K21-405x	1	61	2	115	2	54	0	0.38	0.23	0.23	0.45	90	0.172	4.56	5.36	1.2	41	0	0.15	0.6	0.03	0.1	0	0.2	0.6	0.4	1.6	6.18	82.58	510	10.3	105.8	1421.42	2.226	118.18	263.07	1.21	29.35	35.6
K21-423	1	47	1	118	1.1	112	0	0.2	0.29	0.08	0.42	113		2.4	8.8	4.5	28	0	0.5	1.2	0.4	1.4	0	0.7	1.6	0.6	2	6.31	169.18	1067.54	8.76	157.6	1380.3	2.32	265.33	615.57
K21-496x	1	45	1	157	1.9	58	0	0.22	0	0.22	0.4	81	0.11	1.8	3.04	7.5	36	0	0.17	0.5	0.2	0.8	0			0.25	1.5	6.28	124.2	780.2	6.37	136.56	869.47				3.53	64.6	228.1
K21-539x	1	56	1	109	1.4	84	0	0.17	0	0.12	0.02	99	0.076	1.2			41	0					0			0.4	2.36	3.37	171.02	576.35	3.37	171.02	576.35
K20-157	1	40	1	137	1.3	91	0	0.06	0	0.12	0.27	113	0.136	2.4	10		32	0	0.2	0.83			0	0.3	1.26			3.77	147.5	556.1	3.77	147.5	556.1
K20-237	1	38	2	113	1.7	50	0	0.11	0.11	0.1	0.14	86	0.063	1.44		6	30	0			0.1	0.59	0			0.5	2	2.75	189.8	521.8	3.47	178.35	611.74	0.7	365.6	255.9	0.568	450	255.6
K20-435	1	50	1	115	1.2	101	0	0.11	0	0.08	0.16	68	0.161	1.2			28	0			0.2	1.18	0			0.4	1.25	1.53	181.4	277.5	1.54	203.6	313.5				0.16	337.5	54
K20-512x	1	40	2	109	1.4	63	0	0	0.11		0.05	108	0	1.56	0.48			0	0.1	0.4			0	0.05	0.2			3.62	180.12	652.03	3.6	180.83	650.97	3.75	175.5	654.3
K19-012x	1	39	1	137	2	54	0	0.31	0.38	0.12	0.26	131	0.134	1.8	1.6	4.5	22	0	0.25	0.5	0.1	0.3	0	0.1	0.3	0.2	0.4	2.99	141.27	422.4	6.93	184.9	1281.6	1.77	145.61	257.73	0.6	261.82	157.09
K19-031	1	45	1	113	1.2	101	0	0.33	0	0.18	0.18	126	0.092	2.5		2.25	26	0			0.25	1.48	0			0.8	2	3.67	157.5	578	4.71	178	838.4				1.58	73.64	116.35
K19-045	1	70	2	135	1.4	63	0	0.14	0	0.23	0.26	122	0.112	1.56		3.75	28	0			0.2	1.18	0			0.3	1.8	7.12	128.1	912.2	9.12	117	1066.81				3.99	265.91	106.1
K24-11x	1	49	2	123	1.2	74	0	0.09	0.09	0.07	0.06	63	0.19	0	1.6		27	0	0	0	0.18	1.06	0					3.87	114.8	446.5	4.51	120.2	542.3	3.08	68	209.7	0.35	112.5	38.9
QK24-351x	1	49	1	110	1	92	0	0.03	0.1	0.11	0.052	11	0.08	0	0	2.7		0	0.18	0.9	0.27	0.8	0	0.28	1.65	0.2	0.4	4.09	166.7	681.96	4.55	173.1	787.7	3.43	148.2	508.4	1.9	130.6	248.2
K23-313	0	51	1	100			0	0.033	0.033	0.033	0.087																	2.12	167.9	356.9	2.3	174.5	386.7	2.24	101.1	226.9	0.512	259.6	132.9
K22-10x	0	30	2	95			0	0	0.09	0	0.03	86	0.02	0	1.6			0	0.2	0.2			0	0				1.97	173.9	342.6	2.06	178.2	367.4	1.05	107.2	112.7
K22-239x	0	40	2	102	1	94	0	0.042	0	0	0.025	30	0.021	1.92		3	15	0					0			0.2	0.2	4	179.7	772.5	4	179.7	772.5
K21-526x	0	31	1	93	1.2	101	0	0	0	0	0	9	0.009	1.56		4.5	12	0					0	0.1	0.1	0.2	0.2	4.77	165.6	790	4.77	165.6	790
K20-184x	0	37	2	93	0.8	122	0	0	0	0	0	23	0.059	1.44		3.75	12	0					0					3.28	183.5	601.7	3.28	183.5	601.7
K20-307x	0	33	2	101	0.7	144	0	0	0.1	0	0.025	50	0.042	1.2			14	0					0					2.89	180.7	522.2	2.89	180.7	522.2
K20-344	0	37	2	103	1	94	0	0.03	0.07	0.03	0.05	19	0.032	1.44			14	0					0					3.88	178.5	692.6	3.88	178.5	692.6
K22-004x	0	47	1	93	1.4	84	0	0	0	0	0	27	0.001	1.2			16	0					0					2.34	182.6	427.2	2.34	182.6	427.2
K21-072	0	46	1	97	1.2	101	0	0	0	0	0.03	45	0.01	1.8			16	0					0					2.44	179.1	437	2.44	179.1	437
K21-354	0	45	1	93	0.9	142	0	0	0	0	0	20	0.01	1.68			14	0					0					4.57	181.1	825.8	4.57	181.1	825.8
K21-627	0	37	1	93	1	125	0	0	0	0	0	45	0.01	1.2			13	0					0					1.7	172.2	292.7	1.7	172.2	292.7
QK23-271x	0	53	1	105	1.03	87	1	0.028	0.028	0.045	0.01	39	0.031	2.08			16	0	0.07	0.3			0	0.08	0.4			3.15	105.8	332.9	3.36	110.5	368.7	3.26	92	299.9	0.4	61.4	24.5
QK23-939x	0	62	1	105			0	0.051	0	0	0.025	34	0.082	2.52	1.84		9	0	0.07	0.2			0	0.133	0.4			2.65	146.1	387.6	2.65	146.1	387.6
QK24-211x	0	52	1	98	1.5	56	0	0.029	0	0.065	0.01	59	0.13	1.2	2		14	0	0.17	0.5			0	0.13	0.5	0.2	0.2	2.47	129.6	320.5	2.64	130.4	344.9				0.247	112.5	27.8
QK23-625x	0	54	1	95	1	89	0	0.068	0.051	0.082	0.04	53	0.183	2.16	3.68		15	0	0	0			0	0.15	0.15	0.25	0.25	1.99	173.3	344.9	2.65	154.4	409.6	1.23	169.6	208.6	0.549	169.8	92.2
Qk23-345x	0	52	1	95	1.17	75	0	0.014	0.029	0.046	0.007	38	0.035	0.96	3.04		13	0	0	0			0	0.17	0.5	0.2	0.2	2.22	175.6	389.7	2.45	177.4	434	1.09	219.8	239.5	1.37	63	86.3
QK24-769x	0	53	1	108			0	0.031	0.062	0	0.035	49	0.157	1.56	4.72		9	0	0	0			0	0.18	0.35	0	0	3.15	167.5	527.7	3.32	163.8	541.6	1.91	190.7	364.2
QK23-685x	0	40	1	97	1.17	81	0	0	0.019	0.053	0.008	33	0.072	3.72			9	0	0.08	0.4	0.2	0.2	0	0.3	0.6	0.2	0.2	2.55	166.1	424.2	2.62	166.3	435.6	1.62	160.7	260.4
QK23-503x	0	65	2	106			0	0.02	0.04	0.039	0.007	53	0.02	1.92	2.23		10	0	0.2	0.4	0.2	0.2	0	0.25	0.25			1.44	188.1	270.9	1.46	189	275.9	1.35	177.8	240.1
QK23-231x	0	70	1	106	0.49	110	0	0.118	0.078	0.092	0.09	47	0.018	3.24	5.2		6	0	0.16	0.95	0.07	0.2	0	0.22	1.1	0.07	0.2	2.82	137.1	386.6	3.42	125.9	430.4	2.12	78.5	166.5
QK23-941x	0	55	1	98	1	89	0	0.042	0.083	0.06	0.062	36	0.09	0.72	3.04		16	0	0.04	0.2			0	0.18	0.18	0.3	0.3	6.39	125.7	803.3	7.19	127.02	913.3	2.1	99.3	208.5
QK23-73x	0	43	2	95	1.2	77	0	0.023	0.034	0	0	53	0.096	2.52	4.8		13	0	0.04	0.04			0	0.1	0.2			1.49	181.4	270.2	1.61	135.8	218.6	1.05	203.6	214.2	0.247	168.5	41.6
QK23-403x	0	60	1	105			0	0.14	0.035	0.053	0.062	46	0.123	4.43	5		5	0	0	0			0	0.15	0.3	0.2	0.4	2.83	124.2	351.4	3.6	127.6	459.2	1.97	129.2	254.5	1.04	86.4	90.7
QK23-283x	0	50	1	87	1.1	82	0	0.09	0.068	0.054	0.087	83	0.043	1.2	3.2	8.4	21	0	0.07	0.2			0	0.17	0.5	0.2	0.4	2.89	140.8	406.9	3.33	150.5	501.1	3.2	115.9	370.9	1.1	109.9	120.9
QK23-710	0	42	1	95	1	96	0	0.056	0.042	0.063	0.022	24	0.028	1.2	0.8	1.95		0	0.1	0.2	0.4	0.8	0	0.23	0.9	0.53	1.6	1.81	158.1	286.2	2.18	151.7	330	1.29	131.3	169.3	0.34	65.1	22

## Sheet: ages samples
case	HTN	age	sex	BP			Case	HTN	age	sex	BP			case	HTN	age	sex	BP
K21-302	0	14	2	96	del	x	K21-388	1	30	1	120		x	K21-526	0	31	1	93				K21-302	0	14	2	96
K21-295	0	18	2		del	x	K22-390	1	36	1	170		x	K20-307	0	33	2	101				K21-295	0	18	2
K21-403	0	18	1	93	del	x	K20-237	1	38	2	113		x	K20-184	0	37	2	93				K21-403	0	18	1	93
K21-241	0	22	1	102	del	x	K19-012	1	39	1	137		x	K20-344	0	37	2	103				K21-241	0	22	1	102
K20-101	0	27	2	93	del	x	K21-062	1	40	2	110		x	K21-627	0	37	1	93				K20-101	0	27	2	93
K22-271	0	28	1	95	del	x	K20-157	1	40	1	137		x	K22-239	0	40	2	102				K22-271	0	28	1	95
K20-425	0	28	2	93	del	x	K20-512	1	40	2	109		x	K21-354	0	45	1	93				K20-425	0	28	2	93
K21-222	0	28	1		del	x	K23-376	1	41	2	111		x	K21-072	0	46	1	97				K21-222	0	28	1
K20-233	0	29	1		del	x	K21-110	1	45	1	125		x	K22-004	0	47	1	93				K20-233	0	29	1
K21-542	0	30	1		del	x	K21-496	1	45	1	157		x	k23-313	0	51	1					K21-542	0	30	1	1 glom
K21-526	0	31	1	93		x	K19-031	1	45	1	113		x	qk23-939	0	62	1
K20-307	0	33	2	101		x	K21-287	1	47	1	172		x	qk23-710	0	42	1
K20-184	0	37	2	93		x	K21-423	1	47	1	118		x	qk23-685	0	40	1
K20-344	0	37	2	103		x	K22-198	1	50	2	126		x	qk23-625	0	54	1
K21-627	0	37	1	93		x	K20-435	1	50	1	115		x	qk23-503	0	65	2
K22-239	0	40	2	102		x	K22-166	1	53	1	153		x	qk23-403	0	60	1
K21-354	0	45	1	93		x	K21-355	1	55	1	190		x	qk23-345	0	52	1
K21-072	0	46	1	97		x	K21-539	1	56	1	109		x	qk23-283	0	50	1
K22-004	0	47	1	93		x	K22-286	1	58	2	122		x	qk23-73	0	43	2
						x	K21-375	1	59	2	118		x	qk23-271	0	53	1
		31.3158				x	K21-405	1	61	2	115		x	qk23-231	0	70	1				area 400x	0.158963	1.59^2 mm
		9.49885				x	K21-266	1	65	1	120		x	qk24-941	0	55	1
						x	K21-396	1	67	1	120		x	qk24-211	0	52	1
						x	K19-045	1	70	2	135		x	qk24-769	0	53	1
						x	K24-11	1	47	2	160/105			K22-10	0	30	2
						x	QK24-351	1	49	1	150/90
									48.9615	16	10	male=61.5%				47.4	18	7	male
									10.5562							5.71791
												0.592796	0.59
												chi2 m	0.62

[truncated: 2 more sheets: Col Obsol by MAP, Calc col obs by MAP]
